# Supplementary material for: Protein profile in Aspergillus nidulans recombinant strains overproducing heterologous enzymes
Source: Microb Biotechnol. 2018 Jan 8;11(2):346–58. doi: 10.1111/1751-7915.13027 (PMC5812239; doi:10.1111/1751-7915.13027)
Supplement: Supplementary file 2 — Table S1. List of proteins identified by LC‐MS/MS and spectrum counts on the replicates. [file MBT2-11-346-s002.xlsx]

## Sheet: Legend
	Table S1. List of proteins identified by LC-MS/MS and spectrum counts on the replicates.
	a AN numbers are from AspGD - Aspergillus genome database at http://www.aspergillusgenome.org.
	b Proteins were identified based on NCBI and AspGD databanks.
	c Predicted molecular weight was obtained from NCBI - National Center for Biotechnology Information at http://www.ncbi.nlm.nih.gov.
	d Total spectra method was applied to quantify protein abundance in the samples.

## Sheet: Anid_pEXPYR
			Total spectrad
AN numbera	Identified Proteinsb (250)	MWc	R1	R2
AN0046	histidyl-tRNA synthetase (550 aa)	61 kDa	1	0
AN0084	ran-specific GTPase-activating protein 1 (243 aa)	27 kDa	2	0
AN0140	Arp2/3 complex subunit (435 aa)	47 kDa	1	1
AN0182	ras-like protein (213 aa)	24 kDa	2	0
AN0240	transaldolase (325 aa)	36 kDa	3	1
AN0252	ATP synthase subunit gamma (305 aa)	33 kDa	1	2
AN0261	protein transporter sec23 (772 aa)	86 kDa	1	0
AN0316	tubulin alpha-1 chain (450 aa)	50 kDa	1	3
AN0317	EF hand domain-containing protein (1259 aa)	134 kDa	1	0
AN0347	GTP-binding protein ypt3 (211 aa)	23 kDa	0	1
AN0411	small COPII coat GTPase sar1 (190 aa)	21 kDa	0	1
AN0433	ribosomal L18ae protein family (175 aa)	20 kDa	1	0
AN0443	NADP-dependent mannitol dehydrogenase (349 aa)	38 kDa	3	0
AN0445	60s ribosomal protein l15 (243 aa)	28 kDa	0	2
AN0465	40S ribosomal protein S8e (202 aa)	23 kDa	0	1
AN0554	aldehyde dehydrogenase ALDH (498 aa)	54 kDa	3	0
AN0565	bifunctional pyrimidine biosynthesis protein (2276 aa)	250 kDa	0	1
AN0648	anthranilate synthase multifunctional protein (753 aa)	81 kDa	1	0
AN0688	transketolase 1 (685 aa)	75 kDa	3	3
AN0747	mitochondrial processing peptidase beta subunit (480 aa)	53 kDa	0	1
AN0843	40S ribosomal protein S5 (216 aa)	24 kDa	1	0
AN0858	heat shock protein CLPA (928 aa)	104 kDa	0	1
AN0870	mitochondrial phosphate carrier protein (315 aa)	33 kDa	2	1
AN0906	importin beta-1 subunit (873 aa)	96 kDa	1	0
AN0943	mitochondrial F1F0-ATP synthase g subunit (197 aa)	21 kDa	2	0
AN1003	isocitrate dehydrogenase subunit 2 (386 aa)	42 kDa	1	2
AN1013	60S ribosomal protein L5 (302 aa)	34 kDa	3	1
AN10130	40S ribosomal protein S25 (93 aa)	10 kDa	0	1
AN10170	GTP-binding protein YchF (395 aa)	44 kDa	1	0
AN10174	conserved hypothetical protein (206 aa)	23 kDa	1	0
AN10202	70kDal heat shock protein (391 aa)	43 kDa	0	1
AN10220	cytochrome c peroxidase (362 aa)	40 kDa	0	2
AN10223	mitochondrial peroxiredoxin PRX1 (224 aa)	25 kDa	0	1
AN10257	KH domain RNA binding protein (466 aa)	48 kDa	1	0
AN10399	conserved hypothetical protein (286 aa)	31 kDa	0	1
AN1047	hsp88-like protein (725 aa)	81 kDa	0	1
AN10474	cofactor for methionyl (439 aa)	47 kDa	1	0
AN10563	alkaline phosphatase (607 aa)	66 kDa	1	0
AN10614	telomere and ribosome associated protein Stm1 (297 aa)	33 kDa	1	0
AN10709	glutamine:fructose-6-phosphate amidotransferase (695 aa)	77 kDa	3	3
AN10740	60S ribosomal protein L19 (230 aa)	27 kDa	1	0
AN11125	glycyl-tRNA synthetase (652 aa)	74 kDa	1	0
AN1122	60S ribosomal protein L1 (218 aa)	24 kDa	1	1
AN11227	heat shock protein 70 (373 aa)	41 kDa	0	1
AN11238	inosine-5'-monophosphate dehydrogenase (367 aa)	40 kDa	0	1
AN1126	adp-ribosylation factor (184 aa)	21 kDa	2	0
AN1162	elongation factor 1-beta (229 aa)	25 kDa	1	4
AN1166	60S ribosomal protein L6 (199 aa)	22 kDa	1	1
AN1182	tubulin beta-1 chain (448 aa)	50 kDa	2	1
AN11939	ATP synthase alpha subunit vacuolar (697 aa)	76 kDa	0	1
AN1222	S-adenosylmethionine synthetase (389 aa)	42 kDa	0	1
AN1246	phosphoglycerate kinase (422 aa)	45 kDa	5	2
AN12465	dihydrolipoamide dehydrogenase (419 aa)	45 kDa	1	0
AN1394	septin (343 aa)	39 kDa	1	1
AN1409	acetyl-CoA acetyltransferase (400 aa)	41 kDa	3	1
AN1429	choline oxidase (543 aa)	60 kDa	0	1
AN1523	ATP synthase subunit alpha (557 aa)	60 kDa	3	1
AN1638	aminopeptidase 2 (884 aa)	98 kDa	1	1
AN1851	t-complex protein 1 (571 aa)	61 kDa	1	0
AN1883	argininosuccinate synthase (417 aa)	46 kDa	0	1
AN1901	cytochrome P450 sterol 14 alpha-demethylase (512 aa)	58 kDa	1	0
AN1918	phosphoenolpyruvate carboxykinase AcuF (601 aa)	66 kDa	1	0
AN1923	alanine aminotransferase (556 aa)	61 kDa	1	0
AN1964	40S ribosomal protein S6 (238 aa)	27 kDa	0	2
AN1990	homocitrate synthase (464 aa)	51 kDa	2	2
AN1993	aspartate aminotransferase (430 aa)	47 kDa	3	1
AN2012	transcription factor RfeF (525 aa)	55 kDa	1	0
AN2062	glucose-regulated protein (675 aa)	74 kDa	1	0
AN2142	karyopherin alpha (554 aa)	61 kDa	2	0
AN2150	prolyl-tRNA synthetase (595 aa)	66 kDa	0	1
AN2208	NAD binding Rossmann fold oxidoreductase (361 aa)	40 kDa	0	1
AN2210	ribosome biogenesis ABC transporter Arb1 (611 aa)	68 kDa	2	1
AN2272	adenosine kinase (353 aa)	38 kDa	1	0
AN2275	60S ribosomal protein L2 (255 aa)	27 kDa	2	1
AN2279	membrane biogenesis protein (170 aa)	19 kDa	1	0
AN2286	alcohol dehydrogenase III (353 aa)	37 kDa	2	4
AN2295	succinyl-CoA synthetase alpha subunit (330 aa)	34 kDa	1	1
AN2306	ubiquinol-cytochrome c reductase iron-sulfur subunit (229 aa)	25 kDa	1	0
AN2315	mitochondrial ATP synthase (519 aa)	55 kDa	3	8
AN2316	cytochrome c oxidase polypeptide V (198 aa)	22 kDa	1	0
AN2343	nitroreductase (216 aa)	24 kDa	0	1
AN2435	ATP citrate lyase subunit (486 aa)	53 kDa	2	3
AN2436	probable ATP-citrate synthase subunit 1 (ATP-citrate (Pro-S-)-lyase 1) (656 aa)	72 kDa	3	2
AN2526	ketol-acid reductoisomerase (401 aa)	44 kDa	1	2
AN2734	60S acidic ribosomal protein P0 (313 aa)	33 kDa	2	0
AN2756	cytoskeleton assembly control protein (1023 aa)	116 kDa	1	0
AN2867	phosphoglucomutase (557 aa)	61 kDa	2	2
AN2875	fructose-bisphosphate aldolase (361 aa)	39 kDa	4	2
AN2882	homoserine dehydrogenase (369 aa)	39 kDa	2	1
AN2914	argininosuccinate lyase (469 aa)	52 kDa	1	0
AN2918	t-complex protein 1 (537 aa)	58 kDa	2	0
AN2932	ATP-dependent RNA helicase eIF4A (399 aa)	45 kDa	0	3
AN2968	inorganic pyrophosphatase (288 aa)	32 kDa	4	0
AN2977	mitochondrial phosphate carrier protein 2 (377 aa)	41 kDa	0	1
AN2980	60S ribosomal protein L33-A (110 aa)	12 kDa	2	1
AN2981	glucose-6-phosphate 1-dehydrogenase (512 aa)	59 kDa	0	1
AN2998	C1 tetrahydrofolate synthase (940 aa)	101 kDa	0	1
AN3058	serine hydroxymethyltransferase (472 aa)	52 kDa	3	0
AN3112	UDP-galactopyranose mutase (533 aa)	59 kDa	1	0
AN3147	glycolipid transfer protein HET-C2 (205 aa)	23 kDa	1	0
AN3156	eukaryotic translation initiation factor 2 alpha subunit (309 aa)	35 kDa	1	0
AN3344	GNAT family acetyltransferase (250 aa)	29 kDa	1	1
AN3413	ribosomal protein S5 (260 aa)	28 kDa	1	0
AN3416	SNARE domain-containing protein (303 aa)	34 kDa	2	0
AN3466	dihydrolipoamide succinyltransferase (466 aa)	51 kDa	0	1
AN3581	thioredoxin reductase (340 aa)	36 kDa	1	0
AN3592	calnexin (562 aa)	62 kDa	0	1
AN3674	immunogenic protein (557 aa)	58 kDa	5	3
AN3702	leucyl-tRNA synthetase (1126 aa)	126 kDa	0	2
AN3748	ATP phosphoribosyltransferase (301 aa)	32 kDa	0	1
AN3814	peptidyl-prolyl cis-trans isomerase (173 aa)	19 kDa	1	0
AN3843	conserved hypothetical protein (619 aa)	69 kDa	1	0
AN3906	conserved hypothetical protein (1158 aa)	124 kDa	1	0
AN3928	thiazole biosynthetic enzyme (332 aa)	36 kDa	4	2
AN3954	6-phosphogluconate dehydrogenase (476 aa)	53 kDa	9	3
AN4000	polyadenylate-binding protein (733 aa)	79 kDa	0	1
AN4015	eukaryotic translation initiation factor eIF-5A (160 aa)	18 kDa	0	1
AN4060	ribosomal protein S16 (149 aa)	16 kDa	1	0
AN4064	adp,ATP carrier protein (312 aa)	34 kDa	1	1
AN4087	40S ribosomal protein S3 (265 aa)	29 kDa	1	3
AN4159	glutamine synthetase (358 aa)	40 kDa	3	1
AN4163	G-protein comlpex beta subunit CpcB (317 aa)	35 kDa	2	0
AN4218	elongation factor 1-alpha (469 aa)	51 kDa	6	6
AN4234	N-acetylglucosamine-phosphate mutase (549 aa)	60 kDa	1	0
AN4252	hypothetical protein (190 aa)	21 kDa	1	0
AN4259	PCI domain-containing protein (460 aa)	50 kDa	1	0
AN4281	GTP-binding protein ypt1 (202 aa)	22 kDa	1	0
AN4376	nadp-specific glutamate dehydrogenase (460 aa)	50 kDa	5	3
AN4402	porin (285 aa)	30 kDa	2	1
AN4443	cobalamin-independent methionine synthase (775 aa)	87 kDa	3	7
AN4462	pyruvate carboxylase (1197 aa)	131 kDa	2	3
AN4463	clathrin heavy chain protein (1677 aa)	191 kDa	3	1
AN4464	bifunctional purine biosynthesis protein ADE16 (596 aa)	65 kDa	1	3
AN4501	conserved hypothetical protein (262 aa)	29 kDa	8	1
AN4547	coatomer subunit gamma (918 aa)	101 kDa	1	2
AN4667	septin (380 aa)	43 kDa	1	1
AN4727	UDP-glucose 4-epimerase (372 aa)	41 kDa	1	0
AN4775	proteasome regulatory particle subunit (488 aa)	56 kDa	0	1
AN4794	40S ribosomal protein S4 (262 aa)	29 kDa	1	0
AN4802	60S ribosomal protein L21-A (159 aa)	18 kDa	2	1
AN4803	40S ribosomal protein S9 (194 aa)	22 kDa	1	0
AN4859	plasma membrane H(+)ATPase (991 aa)	109 kDa	1	0
AN4872	ubiquitin/40S ribosomal protein S27a (155 aa)	18 kDa	1	0
AN4888	pyruvate decarboxylase (569 aa)	63 kDa	3	5
AN4908	conserved hypothetical protein (1226 aa)	136 kDa	1	0
AN4916	40S ribosomal protein S7 (202 aa)	23 kDa	2	1
AN5014	60S ribosomal protein L22 (125 aa)	14 kDa	1	0
AN5028	fatty acid oxygenase (1118 aa)	125 kDa	0	2
AN5129	hsp70-like protein (645 aa)	70 kDa	1	3
AN5134	glutamate synthase (2127 aa)	234 kDa	0	1
AN5162	pyruvate dehydrogenase E1 component alpha subunit (406 aa)	45 kDa	2	1
AN5206	isocitrate dehydrogenase LysB (361 aa)	38 kDa	1	0
AN5210	pyruvate kinase (527 aa)	58 kDa	1	0
AN5441	ribosomal protein S13p/S18e (156 aa)	18 kDa	0	1
AN5446	conserved hypothetical protein (587 aa)	59 kDa	2	0
AN5482	GTP-binding nuclear protein GSP1/Ran (216 aa)	24 kDa	1	2
AN5520	60S ribosomal protein L8 (265 aa)	29 kDa	1	1
AN5525	aconitase (784 aa)	85 kDa	1	2
AN5563	NADP(+)-dependent glycerol dehydrogenase (326 aa)	37 kDa	3	1
AN5571	2-oxoglutarate dehydrogenase E1 component (1049 aa)	118 kDa	1	0
AN5701	Tyr-inhibited DAHP synthase (363 aa)	39 kDa	1	0
AN5719	60S acidic ribosomal protein P1 (110 aa)	11 kDa	1	1
AN5744	14-3-3 family protein (271 aa)	31 kDa	2	1
AN5746	enolase (439 aa)	47 kDa	1	2
AN5790	isocitrate dehydrogenase subunit 1 (387 aa)	42 kDa	0	1
AN5800	60S ribosomal protein L18 (185 aa)	21 kDa	2	0
AN5895	secretory pathway gdp dissociation inhibitor (469 aa)	52 kDa	2	0
AN5907	ribose 5-phosphate isomerase (158 aa)	17 kDa	2	3
AN5960	40S ribosomal protein S14 (150 aa)	16 kDa	1	0
AN5975	mannitol-1-phosphate dehydrogenase (387 aa)	43 kDa	3	3
AN6004	actin cytoskeleton protein (271 aa)	29 kDa	1	1
AN6010	hsp7-like protein (667 aa)	72 kDa	6	1
AN6037	glucose-6-phosphate isomerase (554 aa)	61 kDa	2	2
AN6048	aspartate transaminase (446 aa)	49 kDa	3	1
AN6082	60S ribosomal protein L30 (107 aa)	11 kDa	2	1
AN6083	60S ribosomal protein L10-B (222 aa)	25 kDa	0	1
AN6089	hsp60-like protein (589 aa)	62 kDa	6	3
AN6202	60S ribosomal protein L3 (415 aa)	47 kDa	1	0
AN6232	vacuolar ATP synthase subunit B (508 aa)	57 kDa	2	0
AN6257	protein transporter sec31 (1283 aa)	138 kDa	0	1
AN6330	elongation factor 2 (845 aa)	94 kDa	4	4
AN6499	malate dehydrogenase (332 aa)	34 kDa	3	0
AN6500	60S ribosomal protein L28 (158 aa)	17 kDa	0	1
AN6515	DUF410 domain-containing protein (346 aa)	38 kDa	0	1
AN6542	actin family protein (376 aa)	42 kDa	3	2
AN6563	translation elongation factor eEF-1 subunit gamma (412 aa)	46 kDa	3	2
AN6631	ATP synthase subunit D (174 aa)	19 kDa	0	2
AN6632	hypothetical protein (69 aa)	8 kDa	1	0
AN6639	2-methylcitrate dehydratase (560 aa)	62 kDa	0	1
AN6679	40S ribosomal protein (152 aa)	17 kDa	3	0
AN6688	septin AspB (460 aa)	52 kDa	2	1
AN6699	electron transfer flavoprotein alpha subunit (350 aa)	36 kDa	2	0
AN6700	translation elongation factor eEF-3 (1060 aa)	117 kDa	2	3
AN6708	pyruvate dehydrogenase complex (489 aa)	52 kDa	1	1
AN6717	malate dehydrogenase (341 aa)	36 kDa	4	3
AN6726	probable proteasome subunit alpha type 2 (279 aa)	30 kDa	0	1
AN6838	tubulin beta-2 chain (450 aa)	50 kDa	0	2
AN6900	triosephosphate isomerase (250 aa)	27 kDa	2	1
AN7000	succinate-CoA ligase subunit beta (441 aa)	47 kDa	1	1
AN7003	60S ribosomal protein L13 (227 aa)	26 kDa	3	2
AN7107	60S ribosomal protein L7 (252 aa)	29 kDa	1	0
AN7169	flavohemoprotein (411 aa)	45 kDa	1	1
AN7193	aldehyde reductase I (335 aa)	37 kDa	3	0
AN7254	cell division control protein 48 (815 aa)	89 kDa	3	1
AN7262	conserved hypothetical protein (1593 aa)	164 kDa	1	0
AN7299	curved DNA-binding protein (404 aa)	44 kDa	1	0
AN7436	disulfide-isomerase (514 aa)	56 kDa	1	0
AN7459	hexokinase Kxk (491 aa)	54 kDa	1	0
AN7479	cytoplasmic asparaginyl-tRNA synthetase (575 aa)	65 kDa	0	1
AN7570	tubulin alpha-2 chain (452 aa)	50 kDa	0	1
AN7600	sulfite reductase beta subunit (1529 aa)	168 kDa	1	1
AN7625	myo-inositol-1-phosphate synthase (383 aa)	41 kDa	1	1
AN7657	glycolipid-anchored surface protein 5 (456 aa)	49 kDa	1	2
AN7710	HAD superfamily hydrolase (252 aa)	28 kDa	0	1
AN7742	conserved hypothetical protein (156 aa)	17 kDa	0	1
AN7895	zinc-binding oxidoreductase CipB (332 aa)	35 kDa	6	2
AN7914	conserved hypothetical protein (349 aa)	36 kDa	2	1
AN8009	thiamine biosynthesis protein (342 aa)	38 kDa	4	3
AN8041	glyceraldehyde-3-phosphate dehydrogenase (337 aa)	36 kDa	6	2
AN8054	proteasome component PRE6 (270 aa)	30 kDa	0	1
AN8118	cytochrome c oxidase polypeptide VI (158 aa)	18 kDa	1	0
AN8176	60S ribosomal protein L4 (373 aa)	40 kDa	1	1
AN8182	septin-8 (385 aa)	44 kDa	1	1
AN8216	nucleoside diphosphate kinase (154 aa)	17 kDa	0	2
AN8233	phosphatidylinositol transfer protein sfh5 (410 aa)	45 kDa	2	0
AN8269	hsp90-like protein (701 aa)	80 kDa	3	3
AN8275	citrate synthase citA-Aspergillus niger (475 aa)	52 kDa	1	0
AN8277	O-acetylhomoserine (thiol)-lyase (438 aa)	47 kDa	1	0
AN8605	cyclophilin A (163 aa)	18 kDa	1	1
AN8664	dienelactone hydrolase (253 aa)	28 kDa	1	1
AN8689	glucokinase (490 aa)	54 kDa	2	0
AN8692	putative peroxiredoxin pmp20 (169 aa)	19 kDa	0	2
AN8707	fumarate hydratase class II protein (536 aa)	58 kDa	1	1
AN8746	nascent polypeptide-associated complex subunit beta (175 aa)	19 kDa	1	0
AN8770	acetylglutamate kinase (901 aa)	99 kDa	1	0
AN8856	60S ribosomal protein L23 (154 aa)	17 kDa	1	0
AN8866	D-3-phosphoglycerate dehydrogenase (476 aa)	52 kDa	0	1
AN8870	conserved hypothetical protein (257 aa)	29 kDa	2	1
AN8979	alcohol dehydrogenase I (351 aa)	37 kDa	2	4
AN9090	mRNA binding post-transcriptional regulator (394 aa)	42 kDa	0	1
AN9124	heat shock protein (576 aa)	64 kDa	0	1
AN9148	UDP-glucose pyrophosphorylase (515 aa)	58 kDa	2	2
AN9339	catalase B (723 aa)	79 kDa	1	4
AN9403	pyruvate dehydrogenase E1 beta subunit PdbA (376 aa)	41 kDa	2	1
AN9407	fatty acid synthase subunit alpha (1861 aa)	205 kDa	2	1
AN9408	fatty acid synthase (2094 aa)	232 kDa	4	2
AN9419	alanyl-tRNA synthetase (962 aa)	107 kDa	1	1
AN9465	60S ribosomal protein L9-B (193 aa)	22 kDa	1	0
AN9468	40S ribosomal protein S16 (144 aa)	16 kDa	2	0
AN9470	uricase (302 aa)	34 kDa	0	1

## Sheet: Anid_AbfA
			Total spectrad
AN numbera	Identified Proteinsb (441)	MWc	R1	R2	R3
AN0009	N-methylhydantoinase A 2 (1361 aa)	149 kDa	0	2	0
AN0046	histidyl-tRNA synthetase (550 aa)	61 kDa	0	1	0
AN0057	tyrosyl-tRNA synthetase (398 aa)	43 kDa	2	2	0
AN0075	disulfide-isomerase tigA (369 aa)	40 kDa	1	4	1
AN0084	ran-specific GTPase-activating protein 1 (243 aa)	27 kDa	1	2	0
AN0089	small GTPase AvaA (202 aa)	22 kDa	1	1	0
AN0106	protein kinase C (1093 aa)	122 kDa	0	2	0
AN0140	Arp2/3 complex subunit (435 aa)	47 kDa	1	4	0
AN0163	rho-gdp dissociation inhibitor (198 aa)	22 kDa	1	3	0
AN0170	thioredoxin (190 aa)	20 kDa	1	3	1
AN0179	oxidoreductase (272 aa)	29 kDa	0	0	2
AN0182	ras-like protein (213 aa)	24 kDa	0	0	1
AN0224	microsomal dipeptidase (416 aa)	46 kDa	2	1	0
AN0240	transaldolase (325 aa)	36 kDa	8	7	3
AN0241	superoxide dismutase (155 aa)	16 kDa	1	1	0
AN0242	transcription factor (883 aa)	98 kDa	0	1	0
AN0252	ATP synthase subunit gamma (305 aa)	33 kDa	5	2	0
AN0261	protein transporter sec23 (772 aa)	86 kDa	1	2	0
AN0262	60S ribosomal protein L12 (166 aa)	18 kDa	1	2	0
AN0285	6-phosphogluconolactonase (271 aa)	29 kDa	2	1	0
AN0297	protoplast secreted protein 2 (205 aa)	22 kDa	2	1	0
AN0316	tubulin alpha-1 chain (450 aa)	50 kDa	2	3	1
AN0317	EF hand domain-containing protein (1259 aa)	134 kDa	0	2	0
AN0347	GTP-binding protein ypt3 (211 aa)	23 kDa	2	0	1
AN0354	Phe-inhibited DAHP synthase (375 aa)	40 kDa	0	1	0
AN0357	cytochrome c1 (317 aa)	35 kDa	1	1	0
AN0411	small COPII coat GTPase sar1 (190 aa)	21 kDa	2	2	1
AN0432	NADH-cytochrome b5 reductase 2 (323 aa)	36 kDa	0	2	1
AN0433	ribosomal L18ae protein family (175 aa)	20 kDa	2	2	1
AN0443	NADP-dependent mannitol dehydrogenase (349 aa)	38 kDa	2	2	0
AN0445	60s ribosomal protein l15 (243 aa)	28 kDa	2	2	0
AN0465	40S ribosomal protein S8e (202 aa)	23 kDa	6	1	1
AN0554	aldehyde dehydrogenase ALDH (498 aa)	54 kDa	10	11	0
AN0565	bifunctional pyrimidine biosynthesis protein (2276 aa)	250 kDa	0	3	0
AN0595	NADPH-cytochrome P450 reductase (696 aa)	77 kDa	0	1	0
AN0641	TCTP family protein (180 aa)	20 kDa	2	1	0
AN0648	anthranilate synthase multifunctional protein (753 aa)	81 kDa	0	3	1
AN0667	phosphomannose isomerase (462 aa)	51 kDa	3	2	0
AN0687	spermidine synthase (293 aa)	33 kDa	2	0	0
AN0688	transketolase 1 (685 aa)	75 kDa	3	7	5
AN0734	histone h4 (104 aa)	11 kDa	2	1	1
AN0747	mitochondrial processing peptidase beta subunit (480 aa)	53 kDa	0	2	0
AN0753	nuclear segregation protein (485 aa)	54 kDa	0	3	0
AN0797	phosphoribosyl-AMP cyclohydrolase (868 aa)	93 kDa	1	2	0
AN0843	40S ribosomal protein S5 (216 aa)	24 kDa	5	0	1
AN0847	conserved hypothetical protein (997 aa)	109 kDa	0	1	0
AN0858	heat shock protein CLPA (928 aa)	104 kDa	5	6	1
AN0870	mitochondrial phosphate carrier protein (315 aa)	33 kDa	11	4	3
AN0906	importin beta-1 subunit (873 aa)	96 kDa	1	2	0
AN0943	mitochondrial F1F0-ATP synthase g subunit (197 aa)	21 kDa	0	1	2
AN10020	26S proteasome regulatory subunit rpn-1 (907 aa)	101 kDa	1	0	0
AN1003	isocitrate dehydrogenase subunit 2 (386 aa)	42 kDa	2	1	1
AN1013	60S ribosomal protein L5 (302 aa)	34 kDa	5	3	2
AN10130	40S ribosomal protein S25 (93 aa)	10 kDa	1	3	1
AN1017	stress-activated kinase (380 aa)	43 kDa	0	2	0
AN10170	GTP-binding protein YchF (395 aa)	44 kDa	5	6	1
AN10172	mitochondrial 2-oxodicarboxylate carrier protein (307 aa)	33 kDa	2	0	0
AN10174	conserved hypothetical protein (206 aa)	23 kDa	1	2	0
AN10182	eukaryotic translation initiation factor 3 subunit F (346 aa)	37 kDa	2	2	0
AN10195	valyl-tRNA synthetase (1034 aa)	117 kDa	3	0	0
AN10202	70kDal heat shock protein (391 aa)	43 kDa	5	2	1
AN10220	cytochrome c peroxidase (362 aa)	40 kDa	3	4	0
AN10223	mitochondrial peroxiredoxin PRX1 (224 aa)	25 kDa	3	6	2
AN10257	KH domain RNA binding protein (466 aa)	48 kDa	3	2	0
AN10266	ubiquitin-activating enzyme E1 1 (1034 aa)	115 kDa	6	4	1
AN10278	electron transfer flavoprotein (262 aa)	28 kDa	0	2	0
AN10279	hypothetical protein (237 aa)	25 kDa	2	0	0
AN10282	DUF89 domain-containing protein (459 aa)	52 kDa	1	2	0
AN10296	FAD dependent oxidoreductase (487 aa)	52 kDa	4	4	2
AN10298	phosphoserine aminotransferase (425 aa)	47 kDa	1	3	0
AN10351	aspartyl aminopeptidase (498 aa)	54 kDa	4	1	0
AN10399	conserved hypothetical protein (286 aa)	31 kDa	5	5	1
AN10416	60S ribosomal protein L27a (150 aa)	17 kDa	1	1	0
AN1047	hsp88-like protein (725 aa)	81 kDa	5	1	1
AN10474	cofactor for methionyl (439 aa)	47 kDa	3	2	0
AN10540	dipeptidyl peptidase III (708 aa)	79 kDa	2	0	0
AN10563	alkaline phosphatase (607 aa)	66 kDa	0	2	0
AN10577	dihydrolipoyl dehydrogenase (149 aa)	16 kDa	0	3	0
AN10595	septin (487 aa)	55 kDa	0	2	0
AN10614	telomere and ribosome associated protein Stm1 (297 aa)	33 kDa	3	3	3
AN10681	60S ribosomal protein L31e (123 aa)	14 kDa	1	3	0
AN10709	glutamine:fructose-6-phosphate amidotransferase (695 aa)	77 kDa	5	10	4
AN10710	phosphomannomutase (271 aa)	31 kDa	0	2	0
AN10718	DMRL synthase (208 aa)	22 kDa	0	2	0
AN10734	60S ribosomal protein L19 (2673 aa)	292 kDa	0	3	0
AN10740	60S ribosomal protein L19 (230 aa)	27 kDa	1	0	0
AN10745	serine hydroxymethyltransferase (516 aa)	57 kDa	3	2	0
AN10797	hydroxymethylglutaryl-CoA lyase (354 aa)	38 kDa	0	3	0
AN1084	elongation factor Tu (440 aa)	48 kDa	3	2	0
AN10901	glycine dehydrogenase (1059 aa)	115 kDa	2	0	1
AN1094	alternative NADH-dehydrogenase (571 aa)	64 kDa	0	2	0
AN10946	Ser/Thr protein phosphatase (705 aa)	75 kDa	1	3	0
AN11004	autophagy protein 3 (366 aa)	41 kDa	0	2	0
AN11005	aminopeptidase P (615 aa)	68 kDa	0	2	0
AN11070	aspartyl aminopeptidase (520 aa)	57 kDa	1	2	0
AN11102	ubiquitin C-terminal hydrolase (573 aa)	64 kDa	0	2	0
AN11125	glycyl-tRNA synthetase (652 aa)	74 kDa	0	3	1
AN1122	60S ribosomal protein L1 (218 aa)	24 kDa	0	1	0
AN11227	heat shock protein 70 (373 aa)	41 kDa	4	0	0
AN11238	inosine-5'-monophosphate dehydrogenase (367 aa)	40 kDa	4	2	0
AN1126	adp-ribosylation factor (184 aa)	21 kDa	2	2	1
AN1150	acetylornithine aminotransferase (477 aa)	51 kDa	2	2	0
AN1162	elongation factor 1-beta (229 aa)	25 kDa	4	6	2
AN1166	60S ribosomal protein L6 (199 aa)	22 kDa	3	3	0
AN1182	tubulin beta-1 chain (448 aa)	50 kDa	7	5	1
AN11833	hypothetical protein (514 aa)	57 kDa	0	1	0
AN11939	ATP synthase alpha subunit vacuolar (697 aa)	76 kDa	0	0	1
AN1195	vacuolar ATP synthase subunit C (391 aa)	44 kDa	0	1	0
AN1222	S-adenosylmethionine synthetase (389 aa)	42 kDa	3	7	1
AN12237	actin binding protein (775 aa)	83 kDa	0	3	0
AN12246	ribosomal protein L37a (93 aa)	10 kDa	2	2	2
AN12352	conserved hypothetical protein (972 aa)	109 kDa	1	2	0
AN12367	pentafunctional AROM polypeptide (1139 aa)	125 kDa	2	1	1
AN1246	phosphoglycerate kinase (422 aa)	45 kDa	15	29	3
AN12465	dihydrolipoamide dehydrogenase (419 aa)	45 kDa	1	4	2
AN1263	S-adenosylhomocysteine hydrolase (450 aa)	49 kDa	6	6	1
AN1282	Hsc70 cochaperone (348 aa)	36 kDa	2	0	0
AN1333	dynein light chain protein (142 aa)	15 kDa	1	3	0
AN1378	conserved hypothetical protein (193 aa)	22 kDa	1	2	0
AN1394	septin (343 aa)	39 kDa	2	1	1
AN1396	glycerol-3-phosphate dehydrogenase (701 aa)	77 kDa	2	2	0
AN1401	exportin-1 (1073 aa)	123 kDa	1	1	0
AN1409	acetyl-CoA acetyltransferase (400 aa)	41 kDa	4	9	3
AN1429	choline oxidase (543 aa)	60 kDa	2	2	0
AN1510	endoplasmic oxidoreductin 1 (605 aa)	69 kDa	0	2	0
AN1523	ATP synthase subunit alpha (557 aa)	60 kDa	8	15	4
AN1534	ATP synthase subunit 4 (243 aa)	26 kDa	2	4	0
AN1638	aminopeptidase 2 (884 aa)	98 kDa	2	4	0
AN1675	lysophospholipase Plb1 (629 aa)	68 kDa	1	0	0
AN1700	26S proteasome regulatory subunit Rpn2 (1145 aa)	126 kDa	2	1	1
AN1757	proteasome component Pre9 (256 aa)	28 kDa	5	0	0
AN1769	3',5'-bisphosphate nucleotidase (353 aa)	37 kDa	0	2	0
AN1810	ornithine aminotransferase (455 aa)	49 kDa	0	2	0
AN1851	t-complex protein 1 (571 aa)	61 kDa	0	1	0
AN1883	argininosuccinate synthase (417 aa)	46 kDa	2	5	2
AN1901	cytochrome P450 sterol 14 alpha-demethylase (512 aa)	58 kDa	0	3	0
AN1913	lysyl-tRNA synthetase (607 aa)	69 kDa	1	2	1
AN1918	phosphoenolpyruvate carboxykinase AcuF (601 aa)	66 kDa	1	2	0
AN1923	alanine aminotransferase (556 aa)	61 kDa	6	5	0
AN1964	40S ribosomal protein S6 (238 aa)	27 kDa	4	1	0
AN1971	RuvB-like helicase 1 (459 aa)	50 kDa	2	2	0
AN1990	homocitrate synthase (464 aa)	51 kDa	2	3	0
AN1993	aspartate aminotransferase (430 aa)	47 kDa	4	11	3
AN2012	transcription factor RfeF (525 aa)	55 kDa	1	2	0
AN2062	glucose-regulated protein (675 aa)	74 kDa	5	4	0
AN2068	RNA binding effector protein Scp160 (1306 aa)	142 kDa	0	2	0
AN2126	F-actin-capping protein subunit alpha (274 aa)	30 kDa	1	2	1
AN2150	prolyl-tRNA synthetase (595 aa)	66 kDa	1	2	1
AN2164	conserved hypothetical protein (1035 aa)	114 kDa	2	4	0
AN2208	NAD binding Rossmann fold oxidoreductase (361 aa)	40 kDa	2	1	0
AN2248	gamma-amino-n-butyrate transaminase (499 aa)	55 kDa	1	0	0
AN2272	adenosine kinase (353 aa)	38 kDa	3	1	0
AN2275	60S ribosomal protein L2 (255 aa)	27 kDa	1	5	1
AN2286	alcohol dehydrogenase III (353 aa)	37 kDa	3	4	0
AN2295	succinyl-CoA synthetase alpha subunit (330 aa)	34 kDa	2	1	1
AN2306	ubiquinol-cytochrome c reductase iron-sulfur subunit (229 aa)	25 kDa	5	3	1
AN2311	phosphomevalonate kinase (481 aa)	52 kDa	0	2	0
AN2315	mitochondrial ATP synthase (519 aa)	55 kDa	17	19	7
AN2316	cytochrome c oxidase polypeptide V (198 aa)	22 kDa	0	2	0
AN2332	succinate dehydrogenase iron-sulfur protein (274 aa)	31 kDa	2	0	0
AN2343	nitroreductase (216 aa)	24 kDa	1	3	0
AN2414	NADH-ubiquinone oxidoreductase 49 kDa subunit (476 aa)	53 kDa	1	0	0
AN2432	chaperonin (104 aa)	11 kDa	0	4	1
AN2435	ATP citrate lyase subunit (486 aa)	53 kDa	4	2	1
AN2436	probable ATP-citrate synthase subunit 1 (ATP-citrate (Pro-S-)-lyase 1) (656 aa)	72 kDa	7	11	5
AN2440	ribose 5-phosphate isomerase A (274 aa)	29 kDa	2	1	1
AN2479	acetyltransferase (176 aa)	20 kDa	0	2	1
AN2526	ketol-acid reductoisomerase (401 aa)	44 kDa	4	5	2
AN2734	60S acidic ribosomal protein P0 (313 aa)	33 kDa	3	0	0
AN2756	cytoskeleton assembly control protein (1023 aa)	116 kDa	1	2	0
AN2867	phosphoglucomutase (557 aa)	61 kDa	1	4	4
AN2873	saccharopine dehydrogenase (376 aa)	41 kDa	1	1	0
AN2875	fructose-bisphosphate aldolase (361 aa)	39 kDa	8	12	2
AN2882	homoserine dehydrogenase (369 aa)	39 kDa	2	1	1
AN2903	pepsinogen (395 aa)	43 kDa	2	2	0
AN2904	26s protease regulatory subunit 6b (423 aa)	47 kDa	2	2	0
AN2909	arsenical pump-driving ATPase (341 aa)	38 kDa	1	2	0
AN2914	argininosuccinate lyase (469 aa)	52 kDa	2	0	0
AN2916	succinate dehydrogenase flavoprotein subunit (648 aa)	71 kDa	2	7	2
AN2918	t-complex protein 1 (537 aa)	58 kDa	0	2	0
AN2932	ATP-dependent RNA helicase eIF4A (399 aa)	45 kDa	4	7	1
AN2943	serine/threonine protein kinase (449 aa)	51 kDa	2	1	0
AN2953	endo alpha-1,4 polygalactosaminidase (324 aa)	36 kDa	1	0	0
AN2964	pyruvate dehydrogenase complex component Pdx1 (297 aa)	32 kDa	1	3	0
AN2968	inorganic pyrophosphatase (288 aa)	32 kDa	4	6	1
AN2977	mitochondrial phosphate carrier protein 2 (377 aa)	41 kDa	2	1	0
AN2980	60S ribosomal protein L33-A (110 aa)	12 kDa	1	1	1
AN2981	glucose-6-phosphate 1-dehydrogenase (512 aa)	59 kDa	2	3	0
AN2998	C1 tetrahydrofolate synthase (940 aa)	101 kDa	1	4	0
AN2999	isocitrate dehydrogenase (494 aa)	55 kDa	4	8	2
AN3026	coatomer alpha subunit (1206 aa)	135 kDa	2	2	0
AN3031	threonine synthase (534 aa)	59 kDa	3	2	0
AN3058	serine hydroxymethyltransferase (472 aa)	52 kDa	0	3	0
AN3059	2,3-bisphosphoglycerate-independent phosphoglycerate mutase (521 aa)	57 kDa	4	6	0
AN3098	vesicular-fusion protein SEC18 (796 aa)	87 kDa	0	2	0
AN3112	UDP-galactopyranose mutase (533 aa)	59 kDa	6	2	1
AN3122	clathrin-coated vesiclec protein (690 aa)	78 kDa	1	2	0
AN3147	glycolipid transfer protein HET-C2 (205 aa)	23 kDa	1	0	0
AN3156	eukaryotic translation initiation factor 2 alpha subunit (309 aa)	35 kDa	1	0	0
AN3172	40S ribosomal protein S0 (294 aa)	32 kDa	1	2	0
AN3223	6-phosphofructokinase alpha subunit (796 aa)	87 kDa	3	2	0
AN3344	GNAT family acetyltransferase (250 aa)	29 kDa	2	3	0
AN3413	ribosomal protein S5 (260 aa)	28 kDa	4	5	5
AN3416	SNARE domain-containing protein (303 aa)	34 kDa	0	2	0
AN3459	glutamate carboxypeptidase (478 aa)	53 kDa	0	2	0
AN3466	dihydrolipoamide succinyltransferase (466 aa)	51 kDa	0	3	1
AN3469	histone H2B (141 aa)	15 kDa	1	3	0
AN3581	thioredoxin reductase (340 aa)	36 kDa	2	2	2
AN3591	methylmalonate-semialdehyde dehydrogenase (569 aa)	60 kDa	2	1	0
AN3592	calnexin (562 aa)	62 kDa	2	1	0
AN3593	class II Aldolase and Adducin domain-containing protein (241 aa)	27 kDa	2	1	0
AN3598	conserved hypothetical protein (109 aa)	12 kDa	2	0	0
AN3626	phosphoribosyl-aminoimidazole carboxylase (573 aa)	63 kDa	0	2	0
AN3674	immunogenic protein (557 aa)	58 kDa	8	10	3
AN3702	leucyl-tRNA synthetase (1126 aa)	126 kDa	2	3	1
AN3708	conserved hypothetical protein (134 aa)	15 kDa	0	2	0
AN3720	protein transporter sec24 (909 aa)	99 kDa	0	1	0
AN3748	ATP phosphoribosyltransferase (301 aa)	32 kDa	2	1	1
AN3814	peptidyl-prolyl cis-trans isomerase (173 aa)	19 kDa	2	4	1
AN3843	conserved hypothetical protein (619 aa)	69 kDa	1	4	0
AN3928	thiazole biosynthetic enzyme (332 aa)	36 kDa	6	5	0
AN3954	6-phosphogluconate dehydrogenase (476 aa)	53 kDa	10	11	5
AN4000	polyadenylate-binding protein (733 aa)	79 kDa	0	3	1
AN4015	eukaryotic translation initiation factor eIF-5A (160 aa)	18 kDa	2	1	2
AN4051	conserved hypothetical protein (280 aa)	32 kDa	0	3	0
AN4060	ribosomal protein S16 (149 aa)	16 kDa	2	4	0
AN4064	adp,ATP carrier protein (312 aa)	34 kDa	10	11	3
AN4081	cysteine dioxygenase (217 aa)	24 kDa	1	2	0
AN4086	phenylalanyl-tRNA synthetase (601 aa)	68 kDa	0	2	0
AN4087	40S ribosomal protein S3 (265 aa)	29 kDa	3	3	2
AN4159	glutamine synthetase (358 aa)	40 kDa	6	12	2
AN4163	G-protein comlpex beta subunit CpcB (317 aa)	35 kDa	4	2	1
AN4218	elongation factor 1-alpha (469 aa)	51 kDa	11	36	5
AN4222	60S ribosomal protein L27-A (136 aa)	16 kDa	0	2	0
AN4234	N-acetylglucosamine-phosphate mutase (549 aa)	60 kDa	1	4	1
AN4236	26S protease regulatory subunit 6A-B (466 aa)	52 kDa	0	2	0
AN4252	hypothetical protein (190 aa)	21 kDa	2	0	0
AN4259	PCI domain-containing protein (460 aa)	50 kDa	1	2	0
AN4270	actin cytoskeleton-regulatory complex protein pan1 (1485 aa)	161 kDa	0	2	1
AN4281	GTP-binding protein ypt1 (202 aa)	22 kDa	1	4	0
AN4288	NADH-ubiquinone oxidoreductase (739 aa)	81 kDa	1	3	1
AN4323	branched-chain-amino-acid aminotransferase (412 aa)	45 kDa	2	0	1
AN4376	nadp-specific glutamate dehydrogenase (460 aa)	50 kDa	16	24	7
AN4401	asparagine synthetase Asn2 (572 aa)	64 kDa	2	1	0
AN4402	porin (285 aa)	30 kDa	5	8	1
AN4409	ornithine carbamoyltransferase (360 aa)	39 kDa	1	3	2
AN4414	diphosphomevalonate decarboxylase (405 aa)	43 kDa	2	3	0
AN4443	cobalamin-independent methionine synthase (775 aa)	87 kDa	16	21	8
AN4462	pyruvate carboxylase (1197 aa)	131 kDa	2	4	0
AN4463	clathrin heavy chain protein (1677 aa)	191 kDa	4	8	0
AN4464	bifunctional purine biosynthesis protein ADE16 (596 aa)	65 kDa	3	6	3
AN4467	peptidyl-prolyl cis-trans isomerase B (219 aa)	24 kDa	1	1	0
AN4470	eukaryotic translation initiation factor 2 gamma subunit (515 aa)	56 kDa	3	2	0
AN4494	alkaline serine protease (141 aa)	15 kDa	1	2	0
AN4501	conserved hypothetical protein (262 aa)	29 kDa	13	16	6
AN4546	KH domain RNA-binding protein (359 aa)	38 kDa	2	0	0
AN4547	coatomer subunit gamma (918 aa)	101 kDa	1	1	1
AN4550	aspartyl-tRNA synthetase (556 aa)	62 kDa	1	3	1
AN4575	conserved hypothetical protein (358 aa)	36 kDa	0	2	0
AN4616	chaperone dnaK (564 aa)	61 kDa	2	2	0
AN4667	septin (380 aa)	43 kDa	1	3	1
AN4691	D-arabinitol dehydrogenase (370 aa)	40 kDa	1	2	0
AN4727	UDP-glucose 4-epimerase (372 aa)	41 kDa	4	7	0
AN4742	conserved hypothetical protein (115 aa)	13 kDa	1	1	0
AN4745	rho GTPase activator (666 aa)	72 kDa	2	2	0
AN4775	proteasome regulatory particle subunit (488 aa)	56 kDa	2	4	1
AN4793	aspartate-semialdehyde dehydrogenase (364 aa)	39 kDa	1	1	1
AN4794	40S ribosomal protein S4 (262 aa)	29 kDa	3	4	2
AN4802	60S ribosomal protein L21-A (159 aa)	18 kDa	0	1	1
AN4859	plasma membrane H(+)ATPase (991 aa)	109 kDa	1	5	0
AN4862	ran GTPase activating protein 1 (418 aa)	45 kDa	0	1	0
AN4871	chitinase (399 aa)	44 kDa	3	2	0
AN4872	ubiquitin/40S ribosomal protein S27a (155 aa)	18 kDa	0	0	2
AN4888	pyruvate decarboxylase (569 aa)	63 kDa	7	3	3
AN4908	conserved hypothetical protein (1226 aa)	136 kDa	0	1	0
AN4915	vacuolar protein sorting-associated protein 21 (259 aa)	27 kDa	0	2	0
AN4916	40S ribosomal protein S7 (202 aa)	23 kDa	2	3	2
AN4923	hydroxymethylglutaryl-CoA synthase Erg13 (460 aa)	51 kDa	4	0	0
AN4956	acetolactate synthase (698 aa)	76 kDa	0	2	0
AN5014	60S ribosomal protein L22 (125 aa)	14 kDa	1	2	2
AN5028	fatty acid oxygenase (1118 aa)	125 kDa	3	6	0
AN5129	hsp70-like protein (645 aa)	70 kDa	12	8	4
AN5134	glutamate synthase (2127 aa)	234 kDa	3	6	0
AN5162	pyruvate dehydrogenase E1 component alpha subunit (406 aa)	45 kDa	1	1	0
AN5194	ABC transporter (1037 aa)	114 kDa	0	1	0
AN5206	isocitrate dehydrogenase LysB (361 aa)	38 kDa	1	0	1
AN5210	pyruvate kinase (527 aa)	58 kDa	5	5	0
AN5222	40S ribosomal protein S11 (161 aa)	19 kDa	1	3	1
AN5441	ribosomal protein S13p/S18e (156 aa)	18 kDa	2	2	1
AN5446	conserved hypothetical protein (587 aa)	59 kDa	3	2	0
AN5482	GTP-binding nuclear protein GSP1/Ran (216 aa)	24 kDa	1	5	0
AN5520	60S ribosomal protein L8 (265 aa)	29 kDa	3	3	1
AN5525	aconitase (784 aa)	85 kDa	4	12	4
AN5563	NADP(+)-dependent glycerol dehydrogenase (326 aa)	37 kDa	4	3	2
AN5571	2-oxoglutarate dehydrogenase E1 component (1049 aa)	118 kDa	0	4	0
AN5577	manganese superoxide dismutase (224 aa)	25 kDa	1	1	2
AN5589	glycerol kinase (568 aa)	63 kDa	0	3	0
AN5591	aminotransferase (482 aa)	54 kDa	0	2	0
AN5597	ubiquinol-cytochrome c reductase complex protein (163 aa)	18 kDa	1	0	0
AN5601	saccharopine dehydrogenase (451 aa)	50 kDa	1	4	0
AN5602	Aha1 domain family protein (323 aa)	36 kDa	2	2	1
AN5626	acetyl-coenzyme A synthetase (671 aa)	74 kDa	2	1	0
AN5662	threonyl-tRNA synthetase isoform 2 (723 aa)	83 kDa	2	6	2
AN5677	RhoGAP and Fes/CIP4 domain-containing protein (884 aa)	98 kDa	0	2	0
AN5686	tropomyosin (162 aa)	19 kDa	1	5	1
AN5688	cyclopropane-fatty-acyl-phospholipid synthase (518 aa)	58 kDa	2	2	0
AN5701	Tyr-inhibited DAHP synthase (363 aa)	39 kDa	2	0	0
AN5713	T-complex protein 1 subunit eta (564 aa)	61 kDa	1	0	0
AN5719	60S acidic ribosomal protein P1 (110 aa)	11 kDa	2	1	0
AN5722	phophatase 2C family protein (597 aa)	65 kDa	0	2	0
AN5740	rho GTPase Rho1 (194 aa)	22 kDa	0	3	1
AN5743	sarcoplasmic/endoplasmic reticulum calcium ATPase 2 (965 aa)	104 kDa	1	0	0
AN5744	14-3-3 family protein (271 aa)	31 kDa	5	8	1
AN5746	enolase (439 aa)	47 kDa	21	32	7
AN5778	ARP2/3 actin-organizing complex subunit Sop2 (364 aa)	40 kDa	2	0	0
AN5790	isocitrate dehydrogenase subunit 1 (387 aa)	42 kDa	1	2	0
AN5798	COP9 signalosome complex subunit 3 (488 aa)	54 kDa	0	2	0
AN5799	glutamate semialdehyde dehydrogenase (457 aa)	49 kDa	2	0	0
AN5800	60S ribosomal protein L18 (185 aa)	21 kDa	1	1	1
AN5803	fimbrin (641 aa)	72 kDa	2	2	0
AN5872	proteasome component PUP2 (247 aa)	27 kDa	2	2	0
AN5886	3-isopropylmalate dehydratase (773 aa)	84 kDa	1	1	0
AN5895	secretory pathway gdp dissociation inhibitor (469 aa)	52 kDa	2	4	3
AN5907	ribose 5-phosphate isomerase (158 aa)	17 kDa	4	12	3
AN5960	40S ribosomal protein S14 (150 aa)	16 kDa	1	2	1
AN5971	NADH-ubiquinone oxidoreductase 299 kDa subunit (240 aa)	27 kDa	2	2	0
AN5975	mannitol-1-phosphate dehydrogenase (387 aa)	43 kDa	7	11	1
AN5997	40s ribosomal protein s15 (154 aa)	18 kDa	1	0	1
AN5999	carbamoyl-phosphate synthase (1174 aa)	129 kDa	4	5	0
AN6004	actin cytoskeleton protein (271 aa)	29 kDa	1	1	1
AN6010	hsp7-like protein (667 aa)	72 kDa	9	13	2
AN6037	glucose-6-phosphate isomerase (554 aa)	61 kDa	4	8	1
AN6048	aspartate transaminase (446 aa)	49 kDa	4	5	1
AN6082	60S ribosomal protein L30 (107 aa)	11 kDa	1	1	0
AN6083	60S ribosomal protein L10-B (222 aa)	25 kDa	0	2	1
AN6089	hsp60-like protein (589 aa)	62 kDa	5	14	4
AN6157	orotidine 5'-phosphate decarboxylase (275 aa)	30 kDa	0	1	0
AN6202	60S ribosomal protein L3 (415 aa)	47 kDa	2	7	3
AN6209	adenylosuccinate lyase isoform a (484 aa)	55 kDa	2	1	0
AN6231	bifunctional tryptophan synthase TRPB (724 aa)	78 kDa	0	2	1
AN6232	vacuolar ATP synthase subunit B (508 aa)	57 kDa	1	5	0
AN6246	cytochrome c (114 aa)	12 kDa	1	3	1
AN6257	protein transporter sec31 (1283 aa)	138 kDa	1	2	0
AN6287	ATP synthase oligomycin sensitivity conferral protein (228 aa)	24 kDa	2	1	0
AN6330	elongation factor 2 (845 aa)	94 kDa	15	15	5
AN6366	NADH-cytochrome b5 reductase 1 (311 aa)	34 kDa	1	1	0
AN6499	malate dehydrogenase (332 aa)	34 kDa	11	5	5
AN6500	60S ribosomal protein L28 (158 aa)	17 kDa	3	0	2
AN6505	transcriptional repressor TupA/RocA (546 aa)	60 kDa	1	2	0
AN6510	mitochondrial import receptor subunit tom-40 (356 aa)	38 kDa	0	2	0
AN6512	ABC transporter (275 aa)	30 kDa	0	1	0
AN6515	DUF410 domain-containing protein (346 aa)	38 kDa	1	1	0
AN6525	NAD-dependent formate dehydrogenase AciA/Fdh (366 aa)	40 kDa	1	4	0
AN6542	actin family protein (376 aa)	42 kDa	4	12	4
AN6563	translation elongation factor eEF-1 subunit gamma (412 aa)	46 kDa	3	9	3
AN6631	ATP synthase subunit D (174 aa)	19 kDa	1	2	0
AN6639	2-methylcitrate dehydratase (560 aa)	62 kDa	3	3	1
AN6679	40S ribosomal protein (152 aa)	17 kDa	1	2	0
AN6688	septin AspB (460 aa)	52 kDa	0	7	0
AN6699	electron transfer flavoprotein alpha subunit (350 aa)	36 kDa	1	0	0
AN6700	translation elongation factor eEF-3 (1060 aa)	117 kDa	5	4	2
AN6708	pyruvate dehydrogenase complex (489 aa)	52 kDa	2	4	1
AN6709	guanyl-nucleotide exchange factor (1998 aa)	225 kDa	0	2	0
AN6717	malate dehydrogenase (341 aa)	36 kDa	14	19	7
AN6726	probable proteasome subunit alpha type 2 (279 aa)	30 kDa	1	0	1
AN6838	tubulin beta-2 chain (450 aa)	50 kDa	0	2	0
AN6840	hydroxyacylglutathione hydrolase (255 aa)	28 kDa	0	2	0
AN6900	triosephosphate isomerase (250 aa)	27 kDa	2	6	1
AN6985	FGGY-family carbohydrate kinase (613 aa)	67 kDa	0	2	0
AN7000	succinate-CoA ligase subunit beta (441 aa)	47 kDa	1	1	0
AN7003	60S ribosomal protein L13 (227 aa)	26 kDa	1	4	1
AN7105	eukaryotic translation initiation factor 3 subunit C (861 aa)	97 kDa	1	4	0
AN7107	60S ribosomal protein L7 (252 aa)	29 kDa	4	5	2
AN7169	flavohemoprotein (411 aa)	45 kDa	3	3	4
AN7193	aldehyde reductase I (335 aa)	37 kDa	0	3	0
AN7254	cell division control protein 48 (815 aa)	89 kDa	2	4	1
AN7258	integral membrane protein (253 aa)	28 kDa	2	2	0
AN7262	conserved hypothetical protein (1593 aa)	164 kDa	4	3	1
AN7289	actin monomer binding protein (340 aa)	37 kDa	2	0	0
AN7299	curved DNA-binding protein (404 aa)	44 kDa	2	5	1
AN7350	translation initiation factor 4B (496 aa)	53 kDa	0	4	0
AN7388	catalase-peroxidase (740 aa)	82 kDa	0	2	0
AN7436	disulfide-isomerase (514 aa)	56 kDa	3	5	0
AN7451	NAD dependent glutamate dehydrogenase (1097 aa)	124 kDa	1	2	0
AN7459	hexokinase Kxk (491 aa)	54 kDa	2	1	0
AN7479	cytoplasmic asparaginyl-tRNA synthetase (575 aa)	65 kDa	1	3	0
AN7567	monothiol glutaredoxin-4 (272 aa)	29 kDa	2	0	0
AN7570	tubulin alpha-2 chain (452 aa)	50 kDa	3	4	1
AN7594	DUF636 domain-containing protein (137 aa)	15 kDa	1	2	0
AN7600	sulfite reductase beta subunit (1529 aa)	168 kDa	1	3	0
AN7625	myo-inositol-1-phosphate synthase (383 aa)	41 kDa	4	5	3
AN7657	glycolipid-anchored surface protein 5 (456 aa)	49 kDa	2	6	1
AN7710	HAD superfamily hydrolase (252 aa)	28 kDa	5	3	2
AN7721	protein transporter SEC61 alpha subunit (479 aa)	52 kDa	1	1	0
AN7742	conserved hypothetical protein (156 aa)	17 kDa	3	0	0
AN7895	zinc-binding oxidoreductase CipB (332 aa)	35 kDa	2	1	0
AN7914	conserved hypothetical protein (349 aa)	36 kDa	4	6	2
AN8009	thiamine biosynthesis protein (342 aa)	38 kDa	8	23	5
AN8023	vacuolar sorting protein 1 (697 aa)	78 kDa	2	1	1
AN8041	glyceraldehyde-3-phosphate dehydrogenase (337 aa)	36 kDa	30	36	8
AN8054	proteasome component PRE6 (270 aa)	30 kDa	2	1	0
AN8118	cytochrome c oxidase polypeptide VI (158 aa)	18 kDa	0	4	0
AN8176	60S ribosomal protein L4 (373 aa)	40 kDa	7	7	4
AN8182	septin-8 (385 aa)	44 kDa	5	5	0
AN8216	nucleoside diphosphate kinase (154 aa)	17 kDa	5	4	2
AN8233	phosphatidylinositol transfer protein sfh5 (410 aa)	45 kDa	1	5	0
AN8269	hsp90-like protein (701 aa)	80 kDa	6	9	3
AN8273	processing/enhancing protein (460 aa)	48 kDa	4	4	2
AN8275	citrate synthase citA-Aspergillus niger (475 aa)	52 kDa	3	9	1
AN8277	O-acetylhomoserine (thiol)-lyase (438 aa)	47 kDa	5	6	3
AN8605	cyclophilin A (163 aa)	18 kDa	3	7	0
AN8689	glucokinase (490 aa)	54 kDa	3	4	0
AN8692	putative peroxiredoxin pmp20 (169 aa)	19 kDa	7	9	3
AN8706	glucosamine 6-phosphate N-acetyltransferase (174 aa)	19 kDa	2	1	0
AN8707	fumarate hydratase class II protein (536 aa)	58 kDa	3	3	1
AN8746	nascent polypeptide-associated complex subunit beta (175 aa)	19 kDa	0	3	0
AN8770	acetylglutamate kinase (901 aa)	99 kDa	1	4	0
AN8782	esterase (289 aa)	32 kDa	2	0	0
AN8856	60S ribosomal protein L23 (154 aa)	17 kDa	1	2	0
AN8866	D-3-phosphoglycerate dehydrogenase (476 aa)	52 kDa	2	3	1
AN8867	seryl-tRNA synthetase (475 aa)	54 kDa	3	7	0
AN8870	conserved hypothetical protein (257 aa)	29 kDa	1	2	1
AN8874	dynamin-like protein (795 aa)	88 kDa	0	2	0
AN8953	alpha-glucosidase B (956 aa)	108 kDa	3	1	0
AN8979	alcohol dehydrogenase I (351 aa)	37 kDa	1	1	0
AN9090	mRNA binding post-transcriptional regulator (394 aa)	42 kDa	0	2	1
AN9094	UDP-N-acetylglucosamine pyrophosphorylase (506 aa)	56 kDa	1	4	0
AN9097	37S ribosomal protein S24 (134 aa)	15 kDa	1	1	0
AN9124	heat shock protein (576 aa)	64 kDa	2	2	1
AN9148	UDP-glucose pyrophosphorylase (515 aa)	58 kDa	1	7	2
AN9149	membrane bound C2 domain-containing protein (1526 aa)	168 kDa	1	2	0
AN9180	transketolase (641 aa)	69 kDa	0	4	0
AN9297	myosin-cross-reactive antigen family protein (590 aa)	65 kDa	3	3	1
AN9339	catalase B (723 aa)	79 kDa	2	12	3
AN9403	pyruvate dehydrogenase E1 beta subunit PdbA (376 aa)	41 kDa	4	4	0
AN9407	fatty acid synthase subunit alpha (1861 aa)	205 kDa	1	8	0
AN9408	fatty acid synthase (2094 aa)	232 kDa	3	1	0
AN9419	alanyl-tRNA synthetase (962 aa)	107 kDa	1	1	0
AN9465	60S ribosomal protein L9-B (193 aa)	22 kDa	4	1	2
AN9468	40S ribosomal protein S16 (144 aa)	16 kDa	0	4	0
AN9470	uricase (302 aa)	34 kDa	3	7	2

## Sheet: Anid_CbhI
			Total spectrad
AN numbera	Identified Proteinsb (424)	MWc	R1	R2	R3
AN0046	histidyl-tRNA synthetase (550 aa)	61 kDa	1	2	0
AN0057	tyrosyl-tRNA synthetase (398 aa)	43 kDa	1	0	0
AN0075	disulfide-isomerase tigA (369 aa)	40 kDa	2	4	5
AN0084	ran-specific GTPase-activating protein 1 (243 aa)	27 kDa	2	1	2
AN0089	small GTPase AvaA (202 aa)	22 kDa	0	0	2
AN0140	Arp2/3 complex subunit (435 aa)	47 kDa	2	1	1
AN0163	rho-gdp dissociation inhibitor (198 aa)	22 kDa	0	3	1
AN0170	thioredoxin (190 aa)	20 kDa	0	2	1
AN0179	oxidoreductase (272 aa)	29 kDa	0	1	0
AN0182	ras-like protein (213 aa)	24 kDa	0	2	1
AN0224	microsomal dipeptidase (416 aa)	46 kDa	0	1	0
AN0240	transaldolase (325 aa)	36 kDa	7	5	9
AN0241	superoxide dismutase (155 aa)	16 kDa	1	3	0
AN0242	transcription factor (883 aa)	98 kDa	1	0	2
AN0248	disulfide isomerase (469 aa)	50 kDa	0	1	2
AN0252	ATP synthase subunit gamma (305 aa)	33 kDa	3	5	2
AN0261	protein transporter sec23 (772 aa)	86 kDa	1	2	1
AN0262	60S ribosomal protein L12 (166 aa)	18 kDa	2	1	0
AN0285	6-phosphogluconolactonase (271 aa)	29 kDa	0	0	2
AN0297	protoplast secreted protein 2 (205 aa)	22 kDa	0	1	0
AN0316	tubulin alpha-1 chain (450 aa)	50 kDa	0	1	1
AN0347	GTP-binding protein ypt3 (211 aa)	23 kDa	0	2	0
AN0354	Phe-inhibited DAHP synthase (375 aa)	40 kDa	1	2	1
AN0357	cytochrome c1 (317 aa)	35 kDa	2	2	3
AN0411	small COPII coat GTPase sar1 (190 aa)	21 kDa	1	1	2
AN0432	NADH-cytochrome b5 reductase 2 (323 aa)	36 kDa	0	1	1
AN0433	ribosomal L18ae protein family (175 aa)	20 kDa	0	1	2
AN0443	NADP-dependent mannitol dehydrogenase (349 aa)	38 kDa	2	1	0
AN0465	40S ribosomal protein S8e (202 aa)	23 kDa	5	3	1
AN0554	aldehyde dehydrogenase ALDH (498 aa)	54 kDa	8	15	14
AN0565	bifunctional pyrimidine biosynthesis protein (2276 aa)	250 kDa	0	0	1
AN0595	NADPH-cytochrome P450 reductase (696 aa)	77 kDa	0	0	2
AN0641	TCTP family protein (180 aa)	20 kDa	4	3	1
AN0651	guanine nucleotide-binding protein subunit alpha (354 aa)	41 kDa	0	0	2
AN0667	phosphomannose isomerase (462 aa)	51 kDa	0	0	1
AN0686	prohibitin (281 aa)	31 kDa	0	0	2
AN0687	spermidine synthase (293 aa)	33 kDa	0	1	0
AN0688	transketolase 1 (685 aa)	75 kDa	7	6	10
AN0734	histone h4 (104 aa)	11 kDa	0	1	0
AN0747	mitochondrial processing peptidase beta subunit (480 aa)	53 kDa	3	1	1
AN0797	phosphoribosyl-AMP cyclohydrolase (868 aa)	93 kDa	1	0	0
AN0843	40S ribosomal protein S5 (216 aa)	24 kDa	1	2	3
AN0847	conserved hypothetical protein (997 aa)	109 kDa	1	1	2
AN0858	heat shock protein CLPA (928 aa)	104 kDa	2	1	3
AN0870	mitochondrial phosphate carrier protein (315 aa)	33 kDa	6	7	3
AN0906	importin beta-1 subunit (873 aa)	96 kDa	2	1	1
AN0943	mitochondrial F1F0-ATP synthase g subunit (197 aa)	21 kDa	1	0	1
AN10020	26S proteasome regulatory subunit rpn-1 (907 aa)	101 kDa	0	2	1
AN1003	isocitrate dehydrogenase subunit 2 (386 aa)	42 kDa	2	3	1
AN1013	60S ribosomal protein L5 (302 aa)	34 kDa	1	1	2
AN10130	40S ribosomal protein S25 (93 aa)	10 kDa	2	2	0
AN1015	glycogen phosphorylase GlpV/Gph1 (880 aa)	100 kDa	0	0	2
AN1017	stress-activated kinase (380 aa)	43 kDa	0	1	0
AN10170	GTP-binding protein YchF (395 aa)	44 kDa	2	4	4
AN10202	70kDal heat shock protein (391 aa)	43 kDa	1	1	2
AN10220	cytochrome c peroxidase (362 aa)	40 kDa	2	4	0
AN10222	conserved hypothetical protein (316 aa)	34 kDa	0	0	2
AN10223	mitochondrial peroxiredoxin PRX1 (224 aa)	25 kDa	2	3	5
AN10257	KH domain RNA binding protein (466 aa)	48 kDa	0	0	1
AN10266	ubiquitin-activating enzyme E1 1 (1034 aa)	115 kDa	3	5	5
AN10278	electron transfer flavoprotein (262 aa)	28 kDa	1	0	0
AN10279	hypothetical protein (237 aa)	25 kDa	0	1	1
AN10296	FAD dependent oxidoreductase (487 aa)	52 kDa	0	0	2
AN10298	phosphoserine aminotransferase (425 aa)	47 kDa	0	0	1
AN10351	aspartyl aminopeptidase (498 aa)	54 kDa	0	2	1
AN10399	conserved hypothetical protein (286 aa)	31 kDa	0	4	1
AN10416	60S ribosomal protein L27a (150 aa)	17 kDa	1	2	1
AN1047	hsp88-like protein (725 aa)	81 kDa	3	2	1
AN10474	cofactor for methionyl (439 aa)	47 kDa	2	2	3
AN10519	26S proteasome non-ATPase regulatory subunit 11 (425 aa)	48 kDa	0	0	2
AN10540	dipeptidyl peptidase III (708 aa)	79 kDa	2	2	2
AN10563	alkaline phosphatase (607 aa)	66 kDa	0	2	2
AN10577	dihydrolipoyl dehydrogenase (149 aa)	16 kDa	0	1	0
AN10614	telomere and ribosome associated protein Stm1 (297 aa)	33 kDa	2	2	1
AN10709	glutamine:fructose-6-phosphate amidotransferase (695 aa)	77 kDa	1	1	5
AN10710	phosphomannomutase (271 aa)	31 kDa	0	1	0
AN10718	DMRL synthase (208 aa)	22 kDa	0	0	1
AN10740	60S ribosomal protein L19 (230 aa)	27 kDa	3	1	1
AN1084	elongation factor Tu (440 aa)	48 kDa	0	1	1
AN10901	glycine dehydrogenase (1059 aa)	115 kDa	1	0	1
AN10946	Ser/Thr protein phosphatase (705 aa)	75 kDa	0	2	1
AN11005	aminopeptidase P (615 aa)	68 kDa	0	0	1
AN11054	glucosidase II alpha subunit (953 aa)	108 kDa	0	0	2
AN11070	aspartyl aminopeptidase (520 aa)	57 kDa	0	0	1
AN11102	ubiquitin C-terminal hydrolase (573 aa)	64 kDa	0	1	0
AN11125	glycyl-tRNA synthetase (652 aa)	74 kDa	0	1	0
AN1117	COPII-coated vesicle protein SurF4/Erv29 (304 aa)	34 kDa	0	0	3
AN1122	60S ribosomal protein L1 (218 aa)	24 kDa	2	1	1
AN11227	heat shock protein 70 (373 aa)	41 kDa	4	2	0
AN11238	inosine-5'-monophosphate dehydrogenase (367 aa)	40 kDa	1	1	1
AN1126	adp-ribosylation factor (184 aa)	21 kDa	1	5	4
AN1162	elongation factor 1-beta (229 aa)	25 kDa	5	6	4
AN1166	60S ribosomal protein L6 (199 aa)	22 kDa	5	3	2
AN1182	tubulin beta-1 chain (448 aa)	50 kDa	3	0	4
AN11833	hypothetical protein (514 aa)	57 kDa	0	1	3
AN11847	conserved hypothetical protein (150 aa)	17 kDa	0	0	2
AN11939	ATP synthase alpha subunit vacuolar (697 aa)	76 kDa	1	0	2
AN1195	vacuolar ATP synthase subunit C (391 aa)	44 kDa	0	0	2
AN1222	S-adenosylmethionine synthetase (389 aa)	42 kDa	2	5	4
AN12237	actin binding protein (775 aa)	83 kDa	0	2	1
AN12246	ribosomal protein L37a (93 aa)	10 kDa	1	1	1
AN12367	pentafunctional AROM polypeptide (1139 aa)	125 kDa	0	0	3
AN12402	predicted protein (369 aa)	41 kDa	0	0	2
AN1246	phosphoglycerate kinase (422 aa)	45 kDa	5	6	9
AN12465	dihydrolipoamide dehydrogenase (419 aa)	45 kDa	2	4	4
AN1263	S-adenosylhomocysteine hydrolase (450 aa)	49 kDa	1	3	5
AN1282	Hsc70 cochaperone (348 aa)	36 kDa	1	1	3
AN1333	dynein light chain protein (142 aa)	15 kDa	1	2	1
AN1378	conserved hypothetical protein (193 aa)	22 kDa	0	0	1
AN1394	septin (343 aa)	39 kDa	1	0	3
AN1396	glycerol-3-phosphate dehydrogenase (701 aa)	77 kDa	0	1	1
AN1401	exportin-1 (1073 aa)	123 kDa	3	0	0
AN1409	acetyl-CoA acetyltransferase (400 aa)	41 kDa	2	2	5
AN1510	endoplasmic oxidoreductin 1 (605 aa)	69 kDa	0	0	1
AN1523	ATP synthase subunit alpha (557 aa)	60 kDa	5	8	14
AN1534	ATP synthase subunit 4 (243 aa)	26 kDa	1	0	1
AN1638	aminopeptidase 2 (884 aa)	98 kDa	5	2	2
AN1675	lysophospholipase Plb1 (629 aa)	68 kDa	0	2	1
AN1757	proteasome component Pre9 (256 aa)	28 kDa	1	1	1
AN1769	3',5'-bisphosphate nucleotidase (353 aa)	37 kDa	1	2	1
AN1851	t-complex protein 1 (571 aa)	61 kDa	1	2	1
AN1883	argininosuccinate synthase (417 aa)	46 kDa	1	3	1
AN1901	cytochrome P450 sterol 14 alpha-demethylase (512 aa)	58 kDa	0	0	1
AN1913	lysyl-tRNA synthetase (607 aa)	69 kDa	0	0	1
AN1918	phosphoenolpyruvate carboxykinase AcuF (601 aa)	66 kDa	0	2	1
AN1923	alanine aminotransferase (556 aa)	61 kDa	1	6	6
AN1964	40S ribosomal protein S6 (238 aa)	27 kDa	0	2	1
AN1993	aspartate aminotransferase (430 aa)	47 kDa	0	3	2
AN2062	glucose-regulated protein (675 aa)	74 kDa	6	10	12
AN2068	RNA binding effector protein Scp160 (1306 aa)	142 kDa	1	0	0
AN2119	patched sphingolipid transporter (1272 aa)	140 kDa	0	0	2
AN2126	F-actin-capping protein subunit alpha (274 aa)	30 kDa	1	2	0
AN2142	karyopherin alpha (554 aa)	61 kDa	1	0	0
AN2150	prolyl-tRNA synthetase (595 aa)	66 kDa	0	1	2
AN2164	conserved hypothetical protein (1035 aa)	114 kDa	0	0	2
AN2208	NAD binding Rossmann fold oxidoreductase (361 aa)	40 kDa	0	1	1
AN2248	gamma-amino-n-butyrate transaminase (499 aa)	55 kDa	3	2	3
AN2272	adenosine kinase (353 aa)	38 kDa	2	1	2
AN2275	60S ribosomal protein L2 (255 aa)	27 kDa	1	2	1
AN2279	membrane biogenesis protein (170 aa)	19 kDa	1	3	1
AN2286	alcohol dehydrogenase III (353 aa)	37 kDa	2	0	3
AN2295	succinyl-CoA synthetase alpha subunit (330 aa)	34 kDa	1	1	1
AN2306	ubiquinol-cytochrome c reductase iron-sulfur subunit (229 aa)	25 kDa	0	0	1
AN2315	mitochondrial ATP synthase (519 aa)	55 kDa	13	9	15
AN2316	cytochrome c oxidase polypeptide V (198 aa)	22 kDa	0	2	0
AN2343	nitroreductase (216 aa)	24 kDa	0	0	3
AN2414	NADH-ubiquinone oxidoreductase 49 kDa subunit (476 aa)	53 kDa	1	1	2
AN2432	chaperonin (104 aa)	11 kDa	0	1	3
AN2435	ATP citrate lyase subunit (486 aa)	53 kDa	2	3	6
AN2436	probable ATP-citrate synthase subunit 1 (ATP-citrate (Pro-S-)-lyase 1) (656 aa)	72 kDa	2	6	5
AN2440	ribose 5-phosphate isomerase A (274 aa)	29 kDa	0	0	1
AN2469	short chain dehydrogenase (269 aa)	29 kDa	0	0	2
AN2526	ketol-acid reductoisomerase (401 aa)	44 kDa	2	5	1
AN2734	60S acidic ribosomal protein P0 (313 aa)	33 kDa	4	2	4
AN2756	cytoskeleton assembly control protein (1023 aa)	116 kDa	1	0	1
AN2867	phosphoglucomutase (557 aa)	61 kDa	3	3	2
AN2873	saccharopine dehydrogenase (376 aa)	41 kDa	0	2	2
AN2875	fructose-bisphosphate aldolase (361 aa)	39 kDa	2	5	7
AN2882	homoserine dehydrogenase (369 aa)	39 kDa	1	0	4
AN2903	pepsinogen (395 aa)	43 kDa	0	3	2
AN2904	26s protease regulatory subunit 6b (423 aa)	47 kDa	0	1	1
AN2914	argininosuccinate lyase (469 aa)	52 kDa	0	1	4
AN2916	succinate dehydrogenase flavoprotein subunit (648 aa)	71 kDa	1	1	0
AN2918	t-complex protein 1 (537 aa)	58 kDa	1	0	1
AN2924	conserved hypothetical protein (1027 aa)	113 kDa	0	2	0
AN2932	ATP-dependent RNA helicase eIF4A (399 aa)	45 kDa	1	3	1
AN2943	serine/threonine protein kinase (449 aa)	51 kDa	1	0	0
AN2953	endo alpha-1,4 polygalactosaminidase (324 aa)	36 kDa	0	2	0
AN2964	pyruvate dehydrogenase complex component Pdx1 (297 aa)	32 kDa	1	0	1
AN2968	inorganic pyrophosphatase (288 aa)	32 kDa	4	5	9
AN2977	mitochondrial phosphate carrier protein 2 (377 aa)	41 kDa	0	1	1
AN2980	60S ribosomal protein L33-A (110 aa)	12 kDa	1	1	4
AN2981	glucose-6-phosphate 1-dehydrogenase (512 aa)	59 kDa	0	3	1
AN2999	isocitrate dehydrogenase (494 aa)	55 kDa	1	3	4
AN3026	coatomer alpha subunit (1206 aa)	135 kDa	2	1	4
AN3031	threonine synthase (534 aa)	59 kDa	1	0	2
AN3058	serine hydroxymethyltransferase (472 aa)	52 kDa	1	2	2
AN3059	2,3-bisphosphoglycerate-independent phosphoglycerate mutase (521 aa)	57 kDa	3	3	8
AN3098	vesicular-fusion protein SEC18 (796 aa)	87 kDa	1	0	0
AN3112	UDP-galactopyranose mutase (533 aa)	59 kDa	2	6	2
AN3122	clathrin-coated vesiclec protein (690 aa)	78 kDa	0	0	1
AN3147	glycolipid transfer protein HET-C2 (205 aa)	23 kDa	1	0	3
AN3156	eukaryotic translation initiation factor 2 alpha subunit (309 aa)	35 kDa	0	1	2
AN3172	40S ribosomal protein S0 (294 aa)	32 kDa	1	2	0
AN3223	6-phosphofructokinase alpha subunit (796 aa)	87 kDa	2	2	1
AN3226	short-chain dehydrogenase (313 aa)	34 kDa	0	1	3
AN3413	ribosomal protein S5 (260 aa)	28 kDa	1	4	2
AN3416	SNARE domain-containing protein (303 aa)	34 kDa	1	0	0
AN3459	glutamate carboxypeptidase (478 aa)	53 kDa	0	0	2
AN3466	dihydrolipoamide succinyltransferase (466 aa)	51 kDa	1	0	3
AN3469	histone H2B (141 aa)	15 kDa	1	1	1
AN3581	thioredoxin reductase (340 aa)	36 kDa	1	2	1
AN3591	methylmalonate-semialdehyde dehydrogenase (569 aa)	60 kDa	2	2	3
AN3592	calnexin (562 aa)	62 kDa	3	9	8
AN3593	class II Aldolase and Adducin domain-containing protein (241 aa)	27 kDa	0	0	1
AN3598	conserved hypothetical protein (109 aa)	12 kDa	0	1	1
AN3626	phosphoribosyl-aminoimidazole carboxylase (573 aa)	63 kDa	0	0	1
AN3674	immunogenic protein (557 aa)	58 kDa	7	3	7
AN3687	AhpC/TSA family protein (185 aa)	20 kDa	0	2	0
AN3702	leucyl-tRNA synthetase (1126 aa)	126 kDa	1	0	1
AN3720	protein transporter sec24 (909 aa)	99 kDa	1	2	1
AN3748	ATP phosphoribosyltransferase (301 aa)	32 kDa	3	0	2
AN3814	peptidyl-prolyl cis-trans isomerase (173 aa)	19 kDa	2	2	3
AN3843	conserved hypothetical protein (619 aa)	69 kDa	1	2	1
AN3906	conserved hypothetical protein (1158 aa)	124 kDa	1	0	2
AN3928	thiazole biosynthetic enzyme (332 aa)	36 kDa	1	3	2
AN3954	6-phosphogluconate dehydrogenase (476 aa)	53 kDa	9	9	11
AN3983	conserved hypothetical protein (140 aa)	15 kDa	1	2	3
AN4000	polyadenylate-binding protein (733 aa)	79 kDa	1	0	1
AN4015	eukaryotic translation initiation factor eIF-5A (160 aa)	18 kDa	3	1	1
AN4060	ribosomal protein S16 (149 aa)	16 kDa	0	3	2
AN4064	adp,ATP carrier protein (312 aa)	34 kDa	5	3	7
AN4081	cysteine dioxygenase (217 aa)	24 kDa	1	0	1
AN4087	40S ribosomal protein S3 (265 aa)	29 kDa	4	4	7
AN4102	beta-glucosidase (854 aa)	92 kDa	1	3	1
AN4159	glutamine synthetase (358 aa)	40 kDa	5	5	5
AN4163	G-protein comlpex beta subunit CpcB (317 aa)	35 kDa	2	1	3
AN4218	elongation factor 1-alpha (469 aa)	51 kDa	8	13	5
AN4222	60S ribosomal protein L27-A (136 aa)	16 kDa	0	3	1
AN4234	N-acetylglucosamine-phosphate mutase (549 aa)	60 kDa	0	2	2
AN4236	26S protease regulatory subunit 6A-B (466 aa)	52 kDa	0	1	1
AN4252	hypothetical protein (190 aa)	21 kDa	0	1	1
AN4259	PCI domain-containing protein (460 aa)	50 kDa	0	0	3
AN4270	actin cytoskeleton-regulatory complex protein pan1 (1485 aa)	161 kDa	0	0	1
AN4281	GTP-binding protein ypt1 (202 aa)	22 kDa	0	5	1
AN4288	NADH-ubiquinone oxidoreductase (739 aa)	81 kDa	3	3	4
AN4300	NADH-ubiquinone oxidoreductase 21.3 kDa subunit (193 aa)	21 kDa	0	1	2
AN4376	nadp-specific glutamate dehydrogenase (460 aa)	50 kDa	5	10	15
AN4401	asparagine synthetase Asn2 (572 aa)	64 kDa	0	1	0
AN4402	porin (285 aa)	30 kDa	3	3	2
AN4409	ornithine carbamoyltransferase (360 aa)	39 kDa	0	2	3
AN4414	diphosphomevalonate decarboxylase (405 aa)	43 kDa	0	2	2
AN4443	cobalamin-independent methionine synthase (775 aa)	87 kDa	12	7	14
AN4462	pyruvate carboxylase (1197 aa)	131 kDa	6	4	3
AN4463	clathrin heavy chain protein (1677 aa)	191 kDa	1	1	2
AN4464	bifunctional purine biosynthesis protein ADE16 (596 aa)	65 kDa	2	4	3
AN4467	peptidyl-prolyl cis-trans isomerase B (219 aa)	24 kDa	0	1	3
AN4470	eukaryotic translation initiation factor 2 gamma subunit (515 aa)	56 kDa	0	1	0
AN4494	alkaline serine protease (141 aa)	15 kDa	0	1	0
AN4501	conserved hypothetical protein (262 aa)	29 kDa	8	4	10
AN4546	KH domain RNA-binding protein (359 aa)	38 kDa	0	1	0
AN4547	coatomer subunit gamma (918 aa)	101 kDa	1	1	1
AN4550	aspartyl-tRNA synthetase (556 aa)	62 kDa	1	2	4
AN4575	conserved hypothetical protein (358 aa)	36 kDa	1	0	1
AN4616	chaperone dnaK (564 aa)	61 kDa	2	2	2
AN4667	septin (380 aa)	43 kDa	0	1	2
AN4727	UDP-glucose 4-epimerase (372 aa)	41 kDa	1	0	0
AN4742	conserved hypothetical protein (115 aa)	13 kDa	0	0	2
AN4745	rho GTPase activator (666 aa)	72 kDa	0	1	0
AN4793	aspartate-semialdehyde dehydrogenase (364 aa)	39 kDa	1	2	1
AN4794	40S ribosomal protein S4 (262 aa)	29 kDa	1	2	0
AN4802	60S ribosomal protein L21-A (159 aa)	18 kDa	1	0	1
AN4803	40S ribosomal protein S9 (194 aa)	22 kDa	1	2	1
AN4859	plasma membrane H(+)ATPase (991 aa)	109 kDa	2	2	4
AN4862	ran GTPase activating protein 1 (418 aa)	45 kDa	1	2	0
AN4871	chitinase (399 aa)	44 kDa	0	2	1
AN4872	ubiquitin/40S ribosomal protein S27a (155 aa)	18 kDa	0	1	0
AN4888	pyruvate decarboxylase (569 aa)	63 kDa	4	6	3
AN4908	conserved hypothetical protein (1226 aa)	136 kDa	4	1	0
AN4915	vacuolar protein sorting-associated protein 21 (259 aa)	27 kDa	0	1	1
AN4916	40S ribosomal protein S7 (202 aa)	23 kDa	3	2	0
AN4923	hydroxymethylglutaryl-CoA synthase Erg13 (460 aa)	51 kDa	0	0	1
AN5014	60S ribosomal protein L22 (125 aa)	14 kDa	1	2	0
AN5028	fatty acid oxygenase (1118 aa)	125 kDa	1	2	5
AN5121	26S proteasome regulatory particle subunit Rpn8 (350 aa)	39 kDa	0	0	3
AN5129	hsp70-like protein (645 aa)	70 kDa	9	9	13
AN5134	glutamate synthase (2127 aa)	234 kDa	4	5	4
AN5162	pyruvate dehydrogenase E1 component alpha subunit (406 aa)	45 kDa	0	1	2
AN5194	ABC transporter (1037 aa)	114 kDa	0	0	2
AN5206	isocitrate dehydrogenase LysB (361 aa)	38 kDa	0	2	2
AN5210	pyruvate kinase (527 aa)	58 kDa	2	1	2
AN5441	ribosomal protein S13p/S18e (156 aa)	18 kDa	1	1	1
AN5446	conserved hypothetical protein (587 aa)	59 kDa	0	0	1
AN5482	GTP-binding nuclear protein GSP1/Ran (216 aa)	24 kDa	1	1	2
AN5520	60S ribosomal protein L8 (265 aa)	29 kDa	4	0	3
AN5525	aconitase (784 aa)	85 kDa	7	6	5
AN5563	NADP(+)-dependent glycerol dehydrogenase (326 aa)	37 kDa	3	1	2
AN5571	2-oxoglutarate dehydrogenase E1 component (1049 aa)	118 kDa	0	2	3
AN5577	manganese superoxide dismutase (224 aa)	25 kDa	3	1	1
AN5591	aminotransferase (482 aa)	54 kDa	0	2	0
AN5597	ubiquinol-cytochrome c reductase complex protein (163 aa)	18 kDa	2	1	1
AN5601	saccharopine dehydrogenase (451 aa)	50 kDa	0	1	0
AN5602	Aha1 domain family protein (323 aa)	36 kDa	2	1	2
AN5626	acetyl-coenzyme A synthetase (671 aa)	74 kDa	0	4	1
AN5662	threonyl-tRNA synthetase isoform 2 (723 aa)	83 kDa	1	0	2
AN5677	RhoGAP and Fes/CIP4 domain-containing protein (884 aa)	98 kDa	0	0	1
AN5686	tropomyosin (162 aa)	19 kDa	1	2	3
AN5701	Tyr-inhibited DAHP synthase (363 aa)	39 kDa	1	0	1
AN5713	T-complex protein 1 subunit eta (564 aa)	61 kDa	0	1	2
AN5719	60S acidic ribosomal protein P1 (110 aa)	11 kDa	2	1	2
AN5722	phophatase 2C family protein (597 aa)	65 kDa	0	1	0
AN5740	rho GTPase Rho1 (194 aa)	22 kDa	1	2	0
AN5743	sarcoplasmic/endoplasmic reticulum calcium ATPase 2 (965 aa)	104 kDa	2	1	1
AN5744	14-3-3 family protein (271 aa)	31 kDa	4	4	7
AN5746	enolase (439 aa)	47 kDa	4	10	4
AN5749	peptidase (421 aa)	44 kDa	0	2	0
AN5790	isocitrate dehydrogenase subunit 1 (387 aa)	42 kDa	0	1	0
AN5800	60S ribosomal protein L18 (185 aa)	21 kDa	1	2	2
AN5803	fimbrin (641 aa)	72 kDa	2	4	1
AN5872	proteasome component PUP2 (247 aa)	27 kDa	0	2	0
AN5886	3-isopropylmalate dehydratase (773 aa)	84 kDa	2	0	1
AN5895	secretory pathway gdp dissociation inhibitor (469 aa)	52 kDa	0	5	3
AN5907	ribose 5-phosphate isomerase (158 aa)	17 kDa	4	4	3
AN5960	40S ribosomal protein S14 (150 aa)	16 kDa	0	4	0
AN5971	NADH-ubiquinone oxidoreductase 299 kDa subunit (240 aa)	27 kDa	1	1	0
AN5975	mannitol-1-phosphate dehydrogenase (387 aa)	43 kDa	7	7	7
AN5997	40s ribosomal protein s15 (154 aa)	18 kDa	2	3	1
AN5999	carbamoyl-phosphate synthase (1174 aa)	129 kDa	2	0	4
AN6004	actin cytoskeleton protein (271 aa)	29 kDa	2	0	0
AN6010	hsp7-like protein (667 aa)	72 kDa	3	10	10
AN6037	glucose-6-phosphate isomerase (554 aa)	61 kDa	8	5	5
AN6048	aspartate transaminase (446 aa)	49 kDa	3	3	6
AN6082	60S ribosomal protein L30 (107 aa)	11 kDa	0	3	0
AN6083	60S ribosomal protein L10-B (222 aa)	25 kDa	1	3	1
AN6089	hsp60-like protein (589 aa)	62 kDa	10	7	9
AN6157	orotidine 5'-phosphate decarboxylase (275 aa)	30 kDa	4	3	2
AN6164	ubiquitin C-terminal hydrolase (2511 aa)	284 kDa	0	0	2
AN6202	60S ribosomal protein L3 (415 aa)	47 kDa	2	2	2
AN6231	bifunctional tryptophan synthase TRPB (724 aa)	78 kDa	0	3	2
AN6232	vacuolar ATP synthase subunit B (508 aa)	57 kDa	1	2	1
AN6246	cytochrome c (114 aa)	12 kDa	1	3	1
AN6257	protein transporter sec31 (1283 aa)	138 kDa	1	3	2
AN6287	ATP synthase oligomycin sensitivity conferral protein (228 aa)	24 kDa	1	2	2
AN6307	lectin family integral membrane protein (353 aa)	39 kDa	0	2	0
AN6314	short-chain dehydrogenase/reductase (324 aa)	35 kDa	0	7	13
AN6330	elongation factor 2 (845 aa)	94 kDa	9	11	6
AN6366	NADH-cytochrome b5 reductase 1 (311 aa)	34 kDa	1	0	2
AN6499	malate dehydrogenase (332 aa)	34 kDa	9	4	9
AN6500	60S ribosomal protein L28 (158 aa)	17 kDa	1	1	1
AN6505	transcriptional repressor TupA/RocA (546 aa)	60 kDa	0	1	0
AN6510	mitochondrial import receptor subunit tom-40 (356 aa)	38 kDa	0	1	1
AN6512	ABC transporter (275 aa)	30 kDa	0	0	2
AN6515	DUF410 domain-containing protein (346 aa)	38 kDa	0	2	2
AN6525	NAD-dependent formate dehydrogenase AciA/Fdh (366 aa)	40 kDa	1	3	3
AN6542	actin family protein (376 aa)	42 kDa	5	7	7
AN6547	proteasome subunit alpha type 1 (260 aa)	29 kDa	2	1	0
AN6563	translation elongation factor eEF-1 subunit gamma (412 aa)	46 kDa	5	7	8
AN6631	ATP synthase subunit D (174 aa)	19 kDa	3	1	3
AN6632	hypothetical protein (69 aa)	8 kDa	2	0	0
AN6639	2-methylcitrate dehydratase (560 aa)	62 kDa	2	1	3
AN6679	40S ribosomal protein (152 aa)	17 kDa	0	2	0
AN6688	septin AspB (460 aa)	52 kDa	0	1	2
AN6699	electron transfer flavoprotein alpha subunit (350 aa)	36 kDa	1	0	1
AN6700	translation elongation factor eEF-3 (1060 aa)	117 kDa	2	6	5
AN6708	pyruvate dehydrogenase complex (489 aa)	52 kDa	2	1	3
AN6717	malate dehydrogenase (341 aa)	36 kDa	6	9	9
AN6726	probable proteasome subunit alpha type 2 (279 aa)	30 kDa	0	3	0
AN6840	hydroxyacylglutathione hydrolase (255 aa)	28 kDa	1	0	0
AN6900	triosephosphate isomerase (250 aa)	27 kDa	0	1	1
AN7000	succinate-CoA ligase subunit beta (441 aa)	47 kDa	0	1	2
AN7003	60S ribosomal protein L13 (227 aa)	26 kDa	3	1	2
AN7105	eukaryotic translation initiation factor 3 subunit C (861 aa)	97 kDa	1	0	0
AN7107	60S ribosomal protein L7 (252 aa)	29 kDa	2	4	2
AN7169	flavohemoprotein (411 aa)	45 kDa	0	0	1
AN7193	aldehyde reductase I (335 aa)	37 kDa	0	0	1
AN7254	cell division control protein 48 (815 aa)	89 kDa	0	2	2
AN7258	integral membrane protein (253 aa)	28 kDa	0	0	1
AN7262	conserved hypothetical protein (1593 aa)	164 kDa	0	1	2
AN7289	actin monomer binding protein (340 aa)	37 kDa	0	1	1
AN7299	curved DNA-binding protein (404 aa)	44 kDa	1	0	3
AN7350	translation initiation factor 4B (496 aa)	53 kDa	0	0	1
AN7388	catalase-peroxidase (740 aa)	82 kDa	0	0	2
AN7436	disulfide-isomerase (514 aa)	56 kDa	7	5	9
AN7459	hexokinase Kxk (491 aa)	54 kDa	0	3	1
AN7472	oligosaccharyl transferase subunit (503 aa)	56 kDa	0	1	2
AN7479	cytoplasmic asparaginyl-tRNA synthetase (575 aa)	65 kDa	1	1	1
AN7540	eukaryotic translation initiation factor 3 (587 aa)	65 kDa	0	2	1
AN7567	monothiol glutaredoxin-4 (272 aa)	29 kDa	0	1	0
AN7570	tubulin alpha-2 chain (452 aa)	50 kDa	0	2	1
AN7594	DUF636 domain-containing protein (137 aa)	15 kDa	1	1	0
AN7600	sulfite reductase beta subunit (1529 aa)	168 kDa	0	1	2
AN7625	myo-inositol-1-phosphate synthase (383 aa)	41 kDa	1	1	3
AN7657	glycolipid-anchored surface protein 5 (456 aa)	49 kDa	0	6	3
AN7710	HAD superfamily hydrolase (252 aa)	28 kDa	3	6	2
AN7721	protein transporter SEC61 alpha subunit (479 aa)	52 kDa	1	1	2
AN7742	conserved hypothetical protein (156 aa)	17 kDa	1	4	0
AN7895	zinc-binding oxidoreductase CipB (332 aa)	35 kDa	0	0	2
AN7914	conserved hypothetical protein (349 aa)	36 kDa	1	3	1
AN7999	conserved hypothetical protein (267 aa)	29 kDa	0	1	3
AN8009	thiamine biosynthesis protein (342 aa)	38 kDa	6	10	6
AN8023	vacuolar sorting protein 1 (697 aa)	78 kDa	0	1	1
AN8041	glyceraldehyde-3-phosphate dehydrogenase (337 aa)	36 kDa	7	14	9
AN8054	proteasome component PRE6 (270 aa)	30 kDa	0	1	0
AN8118	cytochrome c oxidase polypeptide VI (158 aa)	18 kDa	0	0	2
AN8176	60S ribosomal protein L4 (373 aa)	40 kDa	4	4	1
AN8182	septin-8 (385 aa)	44 kDa	2	3	4
AN8216	nucleoside diphosphate kinase (154 aa)	17 kDa	2	4	4
AN8233	phosphatidylinositol transfer protein sfh5 (410 aa)	45 kDa	0	1	3
AN8269	hsp90-like protein (701 aa)	80 kDa	11	7	6
AN8273	processing/enhancing protein (460 aa)	48 kDa	3	3	3
AN8275	citrate synthase citA-Aspergillus niger (475 aa)	52 kDa	1	2	2
AN8277	O-acetylhomoserine (thiol)-lyase (438 aa)	47 kDa	0	0	3
AN8434	conserved hypothetical protein (478 aa)	52 kDa	0	0	2
AN8605	cyclophilin A (163 aa)	18 kDa	0	4	5
AN8664	dienelactone hydrolase (253 aa)	28 kDa	1	2	0
AN8674	vacuolar ATP synthase subunit E (232 aa)	26 kDa	1	2	1
AN8692	putative peroxiredoxin pmp20 (169 aa)	19 kDa	5	7	4
AN8706	glucosamine 6-phosphate N-acetyltransferase (174 aa)	19 kDa	0	0	1
AN8707	fumarate hydratase class II protein (536 aa)	58 kDa	2	1	3
AN8770	acetylglutamate kinase (901 aa)	99 kDa	0	1	0
AN8782	esterase (289 aa)	32 kDa	0	0	1
AN8810	conserved hypothetical protein (557 aa)	60 kDa	0	2	1
AN8856	60S ribosomal protein L23 (154 aa)	17 kDa	0	1	0
AN8866	D-3-phosphoglycerate dehydrogenase (476 aa)	52 kDa	1	1	1
AN8867	seryl-tRNA synthetase (475 aa)	54 kDa	0	2	4
AN8870	conserved hypothetical protein (257 aa)	29 kDa	0	0	1
AN8979	alcohol dehydrogenase I (351 aa)	37 kDa	5	5	5
AN9067	NIMA-interacting protein TinC (979 aa)	110 kDa	1	2	2
AN9090	mRNA binding post-transcriptional regulator (394 aa)	42 kDa	1	0	0
AN9094	UDP-N-acetylglucosamine pyrophosphorylase (506 aa)	56 kDa	1	2	0
AN9097	37S ribosomal protein S24 (134 aa)	15 kDa	0	2	0
AN9103	rubredoxin-NAD(+) reductase (562 aa)	61 kDa	0	2	0
AN9124	heat shock protein (576 aa)	64 kDa	1	2	1
AN9148	UDP-glucose pyrophosphorylase (515 aa)	58 kDa	0	4	2
AN9149	membrane bound C2 domain-containing protein (1526 aa)	168 kDa	2	3	0
AN9297	myosin-cross-reactive antigen family protein (590 aa)	65 kDa	1	1	3
AN9339	catalase B (723 aa)	79 kDa	7	8	6
AN9403	pyruvate dehydrogenase E1 beta subunit PdbA (376 aa)	41 kDa	2	2	2
AN9407	fatty acid synthase subunit alpha (1861 aa)	205 kDa	2	1	1
AN9408	fatty acid synthase (2094 aa)	232 kDa	1	0	2
AN9419	alanyl-tRNA synthetase (962 aa)	107 kDa	3	0	1
AN9465	60S ribosomal protein L9-B (193 aa)	22 kDa	0	4	1
AN9468	40S ribosomal protein S16 (144 aa)	16 kDa	2	0	1
AN9470	uricase (302 aa)	34 kDa	1	1	3
