# Supplementary material for: Protein profile in Aspergillus nidulans recombinant strains overproducing heterologous enzymes
Source: Microb Biotechnol. 2018 Jan 8;11(2):346–58. doi: 10.1111/1751-7915.13027 (PMC5812239; doi:10.1111/1751-7915.13027)
Supplement: Supplementary file 3 — Table S2. Comparative analysis of proteins abundance in the recombinant strains. [file MBT2-11-346-s003.xlsx]

## Sheet: Legend
	Table S2. Comparative analysis of proteins abundance in the recombinant strains. Proteins were classified as “more abundant” or “less abundant” according to the total spectra compared to control strains.
	a AN numbers are from AspGD - Aspergillus genome database at http://www.aspergillusgenome.org.
	b Identified proteins were obtained from NCBI and AspGD databanks.
	c The quantification of proteins abundance in the samples was based on total spectra method.
	d Signal P was used to predict signal peptides (http://www.cbs.dtu.dk/services/SignalP/).
	e More or Less relating to control Anid_pEXPYR

## Sheet: Anid_pEXPYR vs Anid_AbfA
		Total spectrac
AN numbera	Identified Proteinsb	Anid_pEXPYR_R1	Anid_pEXPYR_R2	Anid_AbfA_R1	Anid_AbfA_R2	Anid_AbfA_R3	Signal Pd	MORE or LESSe
AN0057	tyrosyl-tRNA synthetase (398 aa)	0	0	2	2	0	NO	MORE
AN0075	disulfide-isomerase tigA (369 aa)	0	0	1	4	1	YES	MORE
AN0106	protein kinase C (1093 aa)	0	0	0	2	0	NO	MORE
AN0140	Arp2/3 complex subunit (435 aa)	1	1	1	4	0	NO	MORE
AN0170	thioredoxin (190 aa)	0	0	1	3	1	NO	MORE
AN0182	ras-like protein (213 aa)	2	0	0	0	1	NO	LESS
AN0240	transaldolase (325 aa)	3	1	8	7	3	NO	MORE
AN0241	superoxide dismutase (155 aa)	0	0	1	1	0	NO	MORE
AN0242	transcription factor (883 aa)	0	0	0	1	0	NO	MORE
AN0261	protein transporter sec23 (772 aa)	1	0	1	2	0	NO	MORE
AN0262	60S ribosomal protein L12 (166 aa)	0	0	1	2	0	NO	MORE
AN0285	6-phosphogluconolactonase (271 aa)	0	0	2	1	0	NO	MORE
AN0297	protoplast secreted protein 2 (205 aa)	0	0	2	1	0	NO	MORE
AN0317	EF hand domain-containing protein (1259 aa)	1	0	0	2	0	NO	MORE
AN0354	Phe-inhibited DAHP synthase (375 aa)	0	0	0	1	0	NO	MORE
AN0411	small COPII coat GTPase sar1 (190 aa)	0	1	2	2	1	NO	MORE
AN0432	NADH-cytochrome b5 reductase 2 (323 aa)	0	0	0	2	1	NO	MORE
AN0433	ribosomal L18ae protein family (175 aa)	1	0	2	2	1	NO	MORE
AN0445	60s ribosomal protein l15 (243 aa)	0	2	2	2	0	NO	MORE
AN0465	40S ribosomal protein S8e (202 aa)	0	1	6	1	1	NO	MORE
AN0554	aldehyde dehydrogenase ALDH (498 aa)	3	0	10	11	0	NO	MORE
AN0565	bifunctional pyrimidine biosynthesis protein (2276 aa)	0	1	0	3	0	NO	MORE
AN0641	TCTP family protein (180 aa)	0	0	2	1	0	NO	MORE
AN0648	anthranilate synthase multifunctional protein (753 aa)	1	0	0	3	1	NO	MORE
AN0667	phosphomannose isomerase (462 aa)	0	0	3	2	0	NO	MORE
AN0687	spermidine synthase (293 aa)	0	0	2	0	0	NO	MORE
AN0688	transketolase 1 (685 aa)	3	3	3	7	5	NO	MORE
AN0734	histone h4 (104 aa)	0	0	2	1	1	NO	MORE
AN0747	mitochondrial processing peptidase beta subunit (480 aa)	0	1	0	2	0	NO	MORE
AN0797	phosphoribosyl-AMP cyclohydrolase (868 aa)	0	0	1	2	0	NO	MORE
AN0843	40S ribosomal protein S5 (216 aa)	1	0	5	0	1	NO	MORE
AN0847	conserved hypothetical protein (997 aa)	0	0	0	1	0	YES	MORE
AN0858	heat shock protein CLPA (928 aa)	0	1	5	6	1	NO	MORE
AN10020	26S proteasome regulatory subunit rpn-1 (907 aa)	0	0	1	0	0	NO	MORE
AN1013	60S ribosomal protein L5 (302 aa)	3	1	5	3	2	NO	MORE
AN1017	stress-activated kinase (380 aa)	0	0	0	2	0	NO	MORE
AN10182	eukaryotic translation initiation factor 3 subunit F (346 aa)	0	0	2	2	0	NO	MORE
AN10195	valyl-tRNA synthetase (1034 aa)	0	0	3	0	0	NO	MORE
AN10220	cytochrome c peroxidase (362 aa)	0	2	3	4	0	NO	MORE
AN10266	ubiquitin-activating enzyme E1 1 (1034 aa)	0	0	6	4	1	NO	MORE
AN10296	FAD dependent oxidoreductase (487 aa)	0	0	4	4	2	NO	MORE
AN10298	phosphoserine aminotransferase (425 aa)	0	0	1	3	0	NO	MORE
AN10416	60S ribosomal protein L27a (150 aa)	0	0	1	1	0	NO	MORE
AN1047	hsp88-like protein (725 aa)	0	1	5	1	1	NO	MORE
AN10474	cofactor for methionyl (439 aa)	1	0	3	2	0	NO	MORE
AN10563	alkaline phosphatase (607 aa)	1	0	0	2	0	NO	MORE
AN10681	60S ribosomal protein L31e (123 aa)	0	0	1	3	0	NO	MORE
AN10709	glutamine:fructose-6-phosphate amidotransferase (695 aa)	3	3	5	10	4	NO	MORE
AN10710	phosphomannomutase (271 aa)	0	0	0	2	0	NO	MORE
AN10718	DMRL synthase (208 aa)	0	0	0	2	0	NO	MORE
AN10734	60S ribosomal protein L19 (2673 aa)	0	0	0	3	0	NO	MORE
AN10745	serine hydroxymethyltransferase (516 aa)	0	0	3	2	0	NO	MORE
AN10797	hydroxymethylglutaryl-CoA lyase (354 aa)	0	0	0	3	0	NO	MORE
AN1084	elongation factor Tu (440 aa)	0	0	3	2	0	NO	MORE
AN10901	glycine dehydrogenase (1059 aa)	0	0	2	0	1	NO	MORE
AN1094	alternative NADH-dehydrogenase (571 aa)	0	0	0	2	0	NO	MORE
AN11102	ubiquitin C-terminal hydrolase (573 aa)	0	0	0	2	0	NO	MORE
AN11125	glycyl-tRNA synthetase (652 aa)	1	0	0	3	1	NO	MORE
AN1122	60S ribosomal protein L1 (218 aa)	1	1	0	1	0	NO	LESS
AN1126	adp-ribosylation factor (184 aa)	2	0	2	2	1	NO	MORE
AN1150	acetylornithine aminotransferase (477 aa)	0	0	2	2	0	NO	MORE
AN1162	elongation factor 1-beta (229 aa)	1	4	4	6	2	NO	MORE
AN1166	60S ribosomal protein L6 (199 aa)	1	1	3	3	0	NO	MORE
AN1182	tubulin beta-1 chain (448 aa)	2	1	7	5	1	NO	MORE
AN1222	S-adenosylmethionine synthetase (389 aa)	0	1	3	7	1	NO	MORE
AN12246	ribosomal protein L37a (93 aa)	0	0	2	2	2	NO	MORE
AN1246	phosphoglycerate kinase (422 aa)	5	2	15	29	3	NO	MORE
AN12465	dihydrolipoamide dehydrogenase (419 aa)	1	0	1	4	2	NO	MORE
AN1263	S-adenosylhomocysteine hydrolase (450 aa)	0	0	6	6	1	NO	MORE
AN1282	Hsc70 cochaperone (348 aa)	0	0	2	0	0	NO	MORE
AN1396	glycerol-3-phosphate dehydrogenase (701 aa)	0	0	2	2	0	NO	MORE
AN1409	acetyl-CoA acetyltransferase (400 aa)	3	1	4	9	3	NO	MORE
AN1429	choline oxidase (543 aa)	0	1	2	2	0	NO	MORE
AN1510	endoplasmic oxidoreductin 1 (605 aa)	0	0	0	2	0	YES	MORE
AN1700	26S proteasome regulatory subunit Rpn2 (1145 aa)	0	0	2	1	1	NO	MORE
AN1757	proteasome component Pre9 (256 aa)	0	0	5	0	0	NO	MORE
AN1769	3',5'-bisphosphate nucleotidase (353 aa)	0	0	0	2	0	NO	MORE
AN1810	ornithine aminotransferase (455 aa)	0	0	0	2	0	NO	MORE
AN1883	argininosuccinate synthase (417 aa)	0	1	2	5	2	NO	MORE
AN1901	cytochrome P450 sterol 14 alpha-demethylase (512 aa)	1	0	0	3	0	NO	MORE
AN1913	lysyl-tRNA synthetase (607 aa)	0	0	1	2	1	NO	MORE
AN1918	phosphoenolpyruvate carboxykinase AcuF (601 aa)	1	0	1	2	0	NO	MORE
AN1923	alanine aminotransferase (556 aa)	1	0	6	5	0	NO	MORE
AN1964	40S ribosomal protein S6 (238 aa)	0	2	4	1	0	NO	MORE
AN1971	RuvB-like helicase 1 (459 aa)	0	0	2	2	0	NO	MORE
AN1993	aspartate aminotransferase (430 aa)	3	1	4	11	3	NO	MORE
AN2062	glucose-regulated protein (675 aa)	1	0	5	4	0	YES	MORE
AN2126	F-actin-capping protein subunit alpha (274 aa)	0	0	1	2	1	NO	MORE
AN2150	prolyl-tRNA synthetase (595 aa)	0	1	1	2	1	NO	MORE
AN2208	NAD binding Rossmann fold oxidoreductase (361 aa)	0	1	2	1	0	NO	MORE
AN2248	gamma-amino-n-butyrate transaminase (499 aa)	0	0	1	0	0	NO	MORE
AN2272	adenosine kinase (353 aa)	1	0	3	1	0	NO	MORE
AN2275	60S ribosomal protein L2 (255 aa)	2	1	1	5	1	NO	MORE
AN2295	succinyl-CoA synthetase alpha subunit (330 aa)	1	1	2	1	1	NO	MORE
AN2316	cytochrome c oxidase polypeptide V (198 aa)	1	0	0	2	0	NO	MORE
AN2332	succinate dehydrogenase iron-sulfur protein (274 aa)	0	0	2	0	0	NO	MORE
AN2414	NADH-ubiquinone oxidoreductase 49 kDa subunit (476 aa)	0	0	1	0	0	NO	MORE
AN2432	chaperonin (104 aa)	0	0	0	4	1	NO	MORE
AN2436	probable ATP-citrate synthase subunit 1 (ATP-citrate (Pro-S-)-lyase 1) (656 aa)	3	2	7	11	5	NO	MORE
AN2440	ribose 5-phosphate isomerase A (274 aa)	0	0	2	1	1	NO	MORE
AN2526	ketol-acid reductoisomerase (401 aa)	1	2	4	5	2	NO	MORE
AN2756	cytoskeleton assembly control protein (1023 aa)	1	0	1	2	0	NO	MORE
AN2867	phosphoglucomutase (557 aa)	2	2	1	4	4	NO	MORE
AN2873	saccharopine dehydrogenase (376 aa)	0	0	1	1	0	NO	MORE
AN2875	fructose-bisphosphate aldolase (361 aa)	4	2	8	12	2	NO	MORE
AN2904	26s protease regulatory subunit 6b (423 aa)	0	0	2	2	0	NO	MORE
AN2909	arsenical pump-driving ATPase (341 aa)	0	0	1	2	0	NO	MORE
AN2914	argininosuccinate lyase (469 aa)	1	0	2	0	0	NO	MORE
AN2916	succinate dehydrogenase flavoprotein subunit (648 aa)	0	0	2	7	2	NO	MORE
AN2932	ATP-dependent RNA helicase eIF4A (399 aa)	0	3	4	7	1	NO	MORE
AN2943	serine/threonine protein kinase (449 aa)	0	0	2	1	0	NO	MORE
AN2968	inorganic pyrophosphatase (288 aa)	4	0	4	6	1	NO	MORE
AN2981	glucose-6-phosphate 1-dehydrogenase (512 aa)	0	1	2	3	0	NO	MORE
AN2998	C1 tetrahydrofolate synthase (940 aa)	0	1	1	4	0	NO	MORE
AN2999	isocitrate dehydrogenase (494 aa)	0	0	4	8	2	NO	MORE
AN3026	coatomer alpha subunit (1206 aa)	0	0	2	2	0	NO	MORE
AN3031	threonine synthase (534 aa)	0	0	3	2	0	NO	MORE
AN3059	2,3-bisphosphoglycerate-independent phosphoglycerate mutase (521 aa)	0	0	4	6	0	NO	MORE
AN3112	UDP-galactopyranose mutase (533 aa)	1	0	6	2	1	NO	MORE
AN3172	40S ribosomal protein S0 (294 aa)	0	0	1	2	0	NO	MORE
AN3223	6-phosphofructokinase alpha subunit (796 aa)	0	0	3	2	0	NO	MORE
AN3413	ribosomal protein S5 (260 aa)	1	0	4	5	5	NO	MORE
AN3466	dihydrolipoamide succinyltransferase (466 aa)	0	1	0	3	1	NO	MORE
AN3469	histone H2B (141 aa)	0	0	1	3	0	NO	MORE
AN3581	thioredoxin reductase (340 aa)	1	0	2	2	2	NO	MORE
AN3591	methylmalonate-semialdehyde dehydrogenase (569 aa)	0	0	2	1	0	NO	MORE
AN3592	calnexin (562 aa)	0	1	2	1	0	YES	MORE
AN3593	class II Aldolase and Adducin domain-containing protein (241 aa)	0	0	2	1	0	NO	MORE
AN3598	conserved hypothetical protein (109 aa)	0	0	2	0	0	NO	MORE
AN3702	leucyl-tRNA synthetase (1126 aa)	0	2	2	3	1	NO	MORE
AN3720	protein transporter sec24 (909 aa)	0	0	0	1	0	NO	MORE
AN3748	ATP phosphoribosyltransferase (301 aa)	0	1	2	1	1	NO	MORE
AN3814	peptidyl-prolyl cis-trans isomerase (173 aa)	1	0	2	4	1	NO	MORE
AN3954	6-phosphogluconate dehydrogenase (476 aa)	9	3	10	11	5	NO	MORE
AN4000	polyadenylate-binding protein (733 aa)	0	1	0	3	1	NO	MORE
AN4015	eukaryotic translation initiation factor eIF-5A (160 aa)	0	1	2	1	2	NO	MORE
AN4060	ribosomal protein S16 (149 aa)	1	0	2	4	0	NO	MORE
AN4081	cysteine dioxygenase (217 aa)	0	0	1	2	0	NO	MORE
AN4086	phenylalanyl-tRNA synthetase (601 aa)	0	0	0	2	0	NO	MORE
AN4087	40S ribosomal protein S3 (265 aa)	1	3	3	3	2	NO	MORE
AN4159	glutamine synthetase (358 aa)	3	1	6	12	2	NO	MORE
AN4163	G-protein comlpex beta subunit CpcB (317 aa)	2	0	4	2	1	NO	MORE
AN4218	elongation factor 1-alpha (469 aa)	6	6	11	36	5	NO	MORE
AN4222	60S ribosomal protein L27-A (136 aa)	0	0	0	2	0	NO	MORE
AN4234	N-acetylglucosamine-phosphate mutase (549 aa)	1	0	1	4	1	NO	MORE
AN4236	26S protease regulatory subunit 6A-B (466 aa)	0	0	0	2	0	NO	MORE
AN4259	PCI domain-containing protein (460 aa)	1	0	1	2	0	NO	MORE
AN4270	actin cytoskeleton-regulatory complex protein pan1 (1485 aa)	0	0	0	2	1	NO	MORE
AN4288	NADH-ubiquinone oxidoreductase (739 aa)	0	0	1	3	1	NO	MORE
AN4323	branched-chain-amino-acid aminotransferase (412 aa)	0	0	2	0	1	NO	MORE
AN4376	nadp-specific glutamate dehydrogenase (460 aa)	5	3	16	24	7	NO	MORE
AN4401	asparagine synthetase Asn2 (572 aa)	0	0	2	1	0	NO	MORE
AN4409	ornithine carbamoyltransferase (360 aa)	0	0	1	3	2	NO	MORE
AN4443	cobalamin-independent methionine synthase (775 aa)	3	7	16	21	8	NO	MORE
AN4463	clathrin heavy chain protein (1677 aa)	3	1	4	8	0	NO	MORE
AN4467	peptidyl-prolyl cis-trans isomerase B (219 aa)	0	0	1	1	0	YES	MORE
AN4470	eukaryotic translation initiation factor 2 gamma subunit (515 aa)	0	0	3	2	0	NO	MORE
AN4494	alkaline serine protease (141 aa)	0	0	1	2	0	NO	MORE
AN4501	conserved hypothetical protein (262 aa)	8	1	13	16	6	NO	MORE
AN4550	aspartyl-tRNA synthetase (556 aa)	0	0	1	3	1	NO	MORE
AN4616	chaperone dnaK (564 aa)	0	0	2	2	0	NO	MORE
AN4667	septin (380 aa)	1	1	1	3	1	NO	MORE
AN4727	UDP-glucose 4-epimerase (372 aa)	1	0	4	7	0	NO	MORE
AN4742	conserved hypothetical protein (115 aa)	0	0	1	1	0	NO	MORE
AN4793	aspartate-semialdehyde dehydrogenase (364 aa)	0	0	1	1	1	NO	MORE
AN4794	40S ribosomal protein S4 (262 aa)	1	0	3	4	2	NO	MORE
AN4803	40S ribosomal protein S9 (194 aa)	1	0	0	0	0	NO	LESS
AN4871	chitinase (399 aa)	0	0	3	2	0	NO	MORE
AN4872	ubiquitin/40S ribosomal protein S27a (155 aa)	1	0	0	0	2	NO	MORE
AN4916	40S ribosomal protein S7 (202 aa)	2	1	2	3	2	NO	MORE
AN4923	hydroxymethylglutaryl-CoA synthase Erg13 (460 aa)	0	0	4	0	0	NO	MORE
AN4956	acetolactate synthase (698 aa)	0	0	0	2	0	NO	MORE
AN5014	60S ribosomal protein L22 (125 aa)	1	0	1	2	2	NO	MORE
AN5028	fatty acid oxygenase (1118 aa)	0	2	3	6	0	NO	MORE
AN5129	hsp70-like protein (645 aa)	1	3	12	8	4	NO	MORE
AN5134	glutamate synthase (2127 aa)	0	1	3	6	0	NO	MORE
AN5206	isocitrate dehydrogenase LysB (361 aa)	1	0	1	0	1	NO	MORE
AN5210	pyruvate kinase (527 aa)	1	0	5	5	0	NO	MORE
AN5222	40S ribosomal protein S11 (161 aa)	0	0	1	3	1	NO	MORE
AN5441	ribosomal protein S13p/S18e (156 aa)	0	1	2	2	1	NO	MORE
AN5520	60S ribosomal protein L8 (265 aa)	1	1	3	3	1	NO	MORE
AN5525	aconitase (784 aa)	1	2	4	12	4	NO	MORE
AN5563	NADP(+)-dependent glycerol dehydrogenase (326 aa)	3	1	4	3	2	NO	MORE
AN5571	2-oxoglutarate dehydrogenase E1 component (1049 aa)	1	0	0	4	0	NO	MORE
AN5577	manganese superoxide dismutase (224 aa)	0	0	1	1	2	NO	MORE
AN5589	glycerol kinase (568 aa)	0	0	0	3	0	NO	MORE
AN5591	aminotransferase (482 aa)	0	0	0	2	0	NO	MORE
AN5597	ubiquinol-cytochrome c reductase complex protein (163 aa)	0	0	1	0	0	NO	MORE
AN5601	saccharopine dehydrogenase (451 aa)	0	0	1	4	0	NO	MORE
AN5602	Aha1 domain family protein (323 aa)	0	0	2	2	1	NO	MORE
AN5626	acetyl-coenzyme A synthetase (671 aa)	0	0	2	1	0	NO	MORE
AN5662	threonyl-tRNA synthetase isoform 2 (723 aa)	0	0	2	6	2	NO	MORE
AN5701	Tyr-inhibited DAHP synthase (363 aa)	1	0	2	0	0	NO	MORE
AN5713	T-complex protein 1 subunit eta (564 aa)	0	0	1	0	0	NO	MORE
AN5740	rho GTPase Rho1 (194 aa)	0	0	0	3	1	NO	MORE
AN5746	enolase (439 aa)	1	2	21	32	7	NO	MORE
AN5778	ARP2/3 actin-organizing complex subunit Sop2 (364 aa)	0	0	2	0	0	NO	MORE
AN5790	isocitrate dehydrogenase subunit 1 (387 aa)	0	1	1	2	0	NO	MORE
AN5798	COP9 signalosome complex subunit 3 (488 aa)	0	0	0	2	0	NO	MORE
AN5799	glutamate semialdehyde dehydrogenase (457 aa)	0	0	2	0	0	NO	MORE
AN5803	fimbrin (641 aa)	0	0	2	2	0	NO	MORE
AN5872	proteasome component PUP2 (247 aa)	0	0	2	2	0	NO	MORE
AN5886	3-isopropylmalate dehydratase (773 aa)	0	0	1	1	0	NO	MORE
AN5907	ribose 5-phosphate isomerase (158 aa)	2	3	4	12	3	NO	MORE
AN5960	40S ribosomal protein S14 (150 aa)	1	0	1	2	1	NO	MORE
AN5971	NADH-ubiquinone oxidoreductase 299 kDa subunit (240 aa)	0	0	2	2	0	NO	MORE
AN5975	mannitol-1-phosphate dehydrogenase (387 aa)	3	3	7	11	1	NO	MORE
AN5997	40s ribosomal protein s15 (154 aa)	0	0	1	0	1	NO	MORE
AN5999	carbamoyl-phosphate synthase (1174 aa)	0	0	4	5	0	NO	MORE
AN6010	hsp7-like protein (667 aa)	6	1	9	13	2	NO	MORE
AN6037	glucose-6-phosphate isomerase (554 aa)	2	2	4	8	1	NO	MORE
AN6048	aspartate transaminase (446 aa)	3	1	4	5	1	NO	MORE
AN6083	60S ribosomal protein L10-B (222 aa)	0	1	0	2	1	NO	MORE
AN6089	hsp60-like protein (589 aa)	6	3	5	14	4	NO	MORE
AN6157	orotidine 5'-phosphate decarboxylase (275 aa)	0	0	0	1	0	NO	MORE
AN6202	60S ribosomal protein L3 (415 aa)	1	0	2	7	3	NO	MORE
AN6209	adenylosuccinate lyase isoform a (484 aa)	0	0	2	1	0	NO	MORE
AN6231	bifunctional tryptophan synthase TRPB (724 aa)	0	0	0	2	1	NO	MORE
AN6246	cytochrome c (114 aa)	0	0	1	3	1	NO	MORE
AN6257	protein transporter sec31 (1283 aa)	0	1	1	2	0	NO	MORE
AN6330	elongation factor 2 (845 aa)	4	4	15	15	5	NO	MORE
AN6499	malate dehydrogenase (332 aa)	3	0	11	5	5	NO	MORE
AN6500	60S ribosomal protein L28 (158 aa)	0	1	3	0	2	NO	MORE
AN6505	transcriptional repressor TupA/RocA (546 aa)	0	0	1	2	0	NO	MORE
AN6525	NAD-dependent formate dehydrogenase AciA/Fdh (366 aa)	0	0	1	4	0	NO	MORE
AN6542	actin family protein (376 aa)	3	2	4	12	4	NO	MORE
AN6563	translation elongation factor eEF-1 subunit gamma (412 aa)	3	2	3	9	3	NO	MORE
AN6632	hypothetical protein (69 aa)	1	0	0	0	0	NO	LESS
AN6688	septin AspB (460 aa)	2	1	0	7	0	NO	MORE
AN6700	translation elongation factor eEF-3 (1060 aa)	2	3	5	4	2	NO	MORE
AN6708	pyruvate dehydrogenase complex (489 aa)	1	1	2	4	1	NO	MORE
AN6709	guanyl-nucleotide exchange factor (1998 aa)	0	0	0	2	0	NO	MORE
AN6717	malate dehydrogenase (341 aa)	4	3	14	19	7	NO	MORE
AN6726	probable proteasome subunit alpha type 2 (279 aa)	0	1	1	0	1	NO	MORE
AN6840	hydroxyacylglutathione hydrolase (255 aa)	0	0	0	2	0	NO	MORE
AN6900	triosephosphate isomerase (250 aa)	2	1	2	6	1	NO	MORE
AN6985	FGGY-family carbohydrate kinase (613 aa)	0	0	0	2	0	NO	MORE
AN7105	eukaryotic translation initiation factor 3 subunit C (861 aa)	0	0	1	4	0	NO	MORE
AN7169	flavohemoprotein (411 aa)	1	1	3	3	4	NO	MORE
AN7289	actin monomer binding protein (340 aa)	0	0	2	0	0	NO	MORE
AN7350	translation initiation factor 4B (496 aa)	0	0	0	4	0	NO	MORE
AN7388	catalase-peroxidase (740 aa)	0	0	0	2	0	NO	MORE
AN7436	disulfide-isomerase (514 aa)	1	0	3	5	0	YES	MORE
AN7451	NAD dependent glutamate dehydrogenase (1097 aa)	0	0	1	2	0	NO	MORE
AN7459	hexokinase Kxk (491 aa)	1	0	2	1	0	NO	MORE
AN7479	cytoplasmic asparaginyl-tRNA synthetase (575 aa)	0	1	1	3	0	NO	MORE
AN7570	tubulin alpha-2 chain (452 aa)	0	1	3	4	1	NO	MORE
AN7594	DUF636 domain-containing protein (137 aa)	0	0	1	2	0	NO	MORE
AN7625	myo-inositol-1-phosphate synthase (383 aa)	1	1	4	5	3	NO	MORE
AN7657	glycolipid-anchored surface protein 5 (456 aa)	1	2	2	6	1	YES	MORE
AN7742	conserved hypothetical protein (156 aa)	0	1	3	0	0	YES	MORE
AN7895	zinc-binding oxidoreductase CipB (332 aa)	6	2	2	1	0	NO	LESS
AN8009	thiamine biosynthesis protein (342 aa)	4	3	8	23	5	NO	MORE
AN8041	glyceraldehyde-3-phosphate dehydrogenase (337 aa)	6	2	30	36	8	NO	MORE
AN8054	proteasome component PRE6 (270 aa)	0	1	2	1	0	NO	MORE
AN8118	cytochrome c oxidase polypeptide VI (158 aa)	1	0	0	4	0	NO	MORE
AN8176	60S ribosomal protein L4 (373 aa)	1	1	7	7	4	NO	MORE
AN8182	septin-8 (385 aa)	1	1	5	5	0	NO	MORE
AN8269	hsp90-like protein (701 aa)	3	3	6	9	3	NO	MORE
AN8273	processing/enhancing protein (460 aa)	0	0	4	4	2	NO	MORE
AN8275	citrate synthase citA-Aspergillus niger (475 aa)	1	0	3	9	1	NO	MORE
AN8277	O-acetylhomoserine (thiol)-lyase (438 aa)	1	0	5	6	3	NO	MORE
AN8605	cyclophilin A (163 aa)	1	1	3	7	0	NO	MORE
AN8689	glucokinase (490 aa)	2	0	3	4	0	NO	MORE
AN8692	putative peroxiredoxin pmp20 (169 aa)	0	2	7	9	3	NO	MORE
AN8707	fumarate hydratase class II protein (536 aa)	1	1	3	3	1	NO	MORE
AN8746	nascent polypeptide-associated complex subunit beta (175 aa)	1	0	0	3	0	NO	MORE
AN8770	acetylglutamate kinase (901 aa)	1	0	1	4	0	NO	MORE
AN8856	60S ribosomal protein L23 (154 aa)	1	0	1	2	0	NO	MORE
AN8866	D-3-phosphoglycerate dehydrogenase (476 aa)	0	1	2	3	1	NO	MORE
AN8867	seryl-tRNA synthetase (475 aa)	0	0	3	7	0	NO	MORE
AN8953	alpha-glucosidase B (956 aa)	0	0	3	1	0	YES	MORE
AN8979	alcohol dehydrogenase I (351 aa)	2	4	1	1	0	NO	LESS
AN9090	mRNA binding post-transcriptional regulator (394 aa)	0	1	0	2	1	NO	MORE
AN9097	37S ribosomal protein S24 (134 aa)	0	0	1	1	0	NO	MORE
AN9124	heat shock protein (576 aa)	0	1	2	2	1	NO	MORE
AN9148	UDP-glucose pyrophosphorylase (515 aa)	2	2	1	7	2	NO	MORE
AN9339	catalase B (723 aa)	1	4	2	12	3	YES	MORE
AN9403	pyruvate dehydrogenase E1 beta subunit PdbA (376 aa)	2	1	4	4	0	NO	MORE
AN9407	fatty acid synthase subunit alpha (1861 aa)	2	1	1	8	0	NO	MORE
AN9465	60S ribosomal protein L9-B (193 aa)	1	0	4	1	2	NO	MORE
AN9468	40S ribosomal protein S16 (144 aa)	2	0	0	4	0	NO	MORE

## Sheet: Anid_pEXPYR vs Anid_Cbhl
		Total spectrac
AN numbera	Identified Proteinsb	Anid_pEXPYR_R1	Anid_pEXPYR_R2	Anid_Cbhl_R1	Anid_Cbhl_R2	Anid_Cbhl_R3	Signal Pd	MORE or LESSe
AN0046	histidyl-tRNA synthetase (550 aa)	1	0	1	2	0	NO	MORE
AN0057	tyrosyl-tRNA synthetase (398 aa)	0	0	1	0	0	NO	MORE
AN0170	thioredoxin (190 aa)	0	0	0	2	1	NO	MORE
AN0240	transaldolase (325 aa)	3	1	7	5	9	NO	MORE
AN0241	superoxide dismutase (155 aa)	0	0	1	3	0	NO	MORE
AN0242	transcription factor (883 aa)	0	0	1	0	2	NO	MORE
AN0261	protein transporter sec23 (772 aa)	1	0	1	2	1	NO	MORE
AN0262	60S ribosomal protein L12 (166 aa)	0	0	2	1	0	NO	MORE
AN0285	6-phosphogluconolactonase (271 aa)	0	0	0	0	2	NO	MORE
AN0297	protoplast secreted protein 2 (205 aa)	0	0	0	1	0	NO	MORE
AN0317	EF hand domain-containing protein (1259 aa)	1	0	0	0	0	NO	LESS
AN0354	Phe-inhibited DAHP synthase (375 aa)	0	0	1	2	1	NO	MORE
AN0411	small COPII coat GTPase sar1 (190 aa)	0	1	1	1	2	NO	MORE
AN0432	NADH-cytochrome b5 reductase 2 (323 aa)	0	0	0	1	1	NO	MORE
AN0433	ribosomal L18ae protein family (175 aa)	1	0	0	1	2	NO	MORE
AN0445	60s ribosomal protein l15 (243 aa)	0	2	0	0	0	NO	LESS
AN0465	40S ribosomal protein S8e (202 aa)	0	1	5	3	1	NO	MORE
AN0554	aldehyde dehydrogenase ALDH (498 aa)	3	0	8	15	14	NO	MORE
AN0641	TCTP family protein (180 aa)	0	0	4	3	1	NO	MORE
AN0648	anthranilate synthase multifunctional protein (753 aa)	1	0	0	0	0	NO	LESS
AN0651	guanine nucleotide-binding protein subunit alpha (354 aa)	0	0	0	0	2	NO	MORE
AN0667	phosphomannose isomerase (462 aa)	0	0	0	0	1	NO	MORE
AN0687	spermidine synthase (293 aa)	0	0	0	1	0	NO	MORE
AN0688	transketolase 1 (685 aa)	3	3	7	6	10	NO	MORE
AN0734	histone h4 (104 aa)	0	0	0	1	0	NO	MORE
AN0747	mitochondrial processing peptidase beta subunit (480 aa)	0	1	3	1	1	NO	MORE
AN0797	phosphoribosyl-AMP cyclohydrolase (868 aa)	0	0	1	0	0	NO	MORE
AN0843	40S ribosomal protein S5 (216 aa)	1	0	1	2	3	NO	MORE
AN0858	heat shock protein CLPA (928 aa)	0	1	2	1	3	NO	MORE
AN10020	26S proteasome regulatory subunit rpn-1 (907 aa)	0	0	0	2	1	NO	MORE
AN1003	isocitrate dehydrogenase subunit 2 (386 aa)	1	2	2	3	1	NO	MORE
AN1015	glycogen phosphorylase GlpV/Gph1 (880 aa)	0	0	0	0	2	NO	MORE
AN1017	stress-activated kinase (380 aa)	0	0	0	1	0	NO	MORE
AN10220	cytochrome c peroxidase (362 aa)	0	2	2	4	0	NO	MORE
AN10222	conserved hypothetical protein (316 aa)	0	0	0	0	2	NO	MORE
AN10266	ubiquitin-activating enzyme E1 1 (1034 aa)	0	0	3	5	5	NO	MORE
AN10296	FAD dependent oxidoreductase (487 aa)	0	0	0	0	2	NO	MORE
AN10298	phosphoserine aminotransferase (425 aa)	0	0	0	0	1	NO	MORE
AN10416	60S ribosomal protein L27a (150 aa)	0	0	1	2	1	NO	MORE
AN1047	hsp88-like protein (725 aa)	0	1	3	2	1	NO	MORE
AN10474	cofactor for methionyl (439 aa)	1	0	2	2	3	NO	MORE
AN10519	26S proteasome non-ATPase regulatory subunit 11 (425 aa)	0	0	0	0	2	NO	MORE
AN10563	alkaline phosphatase (607 aa)	1	0	0	2	2	NO	MORE
AN10710	phosphomannomutase (271 aa)	0	0	0	1	0	NO	MORE
AN10718	DMRL synthase (208 aa)	0	0	0	0	1	NO	MORE
AN10740	60S ribosomal protein L19 (230 aa)	1	0	3	1	1	NO	MORE
AN1084	elongation factor Tu (440 aa)	0	0	0	1	1	NO	MORE
AN10901	glycine dehydrogenase (1059 aa)	0	0	1	0	1	NO	MORE
AN11102	ubiquitin C-terminal hydrolase (573 aa)	0	0	0	1	0	NO	MORE
AN1122	60S ribosomal protein L1 (218 aa)	1	1	2	1	1	NO	MORE
AN1126	adp-ribosylation factor (184 aa)	2	0	1	5	4	NO	MORE
AN1162	elongation factor 1-beta (229 aa)	1	4	5	6	4	NO	MORE
AN1166	60S ribosomal protein L6 (199 aa)	1	1	5	3	2	NO	MORE
AN1182	tubulin beta-1 chain (448 aa)	2	1	3	0	4	NO	MORE
AN1222	S-adenosylmethionine synthetase (389 aa)	0	1	2	5	4	NO	MORE
AN12246	ribosomal protein L37a (93 aa)	0	0	1	1	1	NO	MORE
AN1246	phosphoglycerate kinase (422 aa)	5	2	5	6	9	NO	MORE
AN12465	dihydrolipoamide dehydrogenase (419 aa)	1	0	2	4	4	NO	MORE
AN1263	S-adenosylhomocysteine hydrolase (450 aa)	0	0	1	3	5	NO	MORE
AN1282	Hsc70 cochaperone (348 aa)	0	0	1	1	3	NO	MORE
AN1396	glycerol-3-phosphate dehydrogenase (701 aa)	0	0	0	1	1	NO	MORE
AN1409	acetyl-CoA acetyltransferase (400 aa)	3	1	2	2	5	NO	MORE
AN1429	choline oxidase (543 aa)	0	1	0	0	0	NO	LESS
AN1757	proteasome component Pre9 (256 aa)	0	0	1	1	1	NO	MORE
AN1769	3',5'-bisphosphate nucleotidase (353 aa)	0	0	1	2	1	NO	MORE
AN1851	t-complex protein 1 (571 aa)	1	0	1	2	1	NO	MORE
AN1883	argininosuccinate synthase (417 aa)	0	1	1	3	1	NO	MORE
AN1913	lysyl-tRNA synthetase (607 aa)	0	0	0	0	1	NO	MORE
AN1918	phosphoenolpyruvate carboxykinase AcuF (601 aa)	1	0	0	2	1	NO	MORE
AN1923	alanine aminotransferase (556 aa)	1	0	1	6	6	NO	MORE
AN1990	homocitrate synthase (464 aa)	2	2	0	0	0	NO	LESS
AN2150	prolyl-tRNA synthetase (595 aa)	0	1	0	1	2	NO	MORE
AN2208	NAD binding Rossmann fold oxidoreductase (361 aa)	0	1	0	1	1	NO	MORE
AN2248	gamma-amino-n-butyrate transaminase (499 aa)	0	0	3	2	3	NO	MORE
AN2272	adenosine kinase (353 aa)	1	0	2	1	2	NO	MORE
AN2316	cytochrome c oxidase polypeptide V (198 aa)	1	0	0	2	0	NO	MORE
AN2414	NADH-ubiquinone oxidoreductase 49 kDa subunit (476 aa)	0	0	1	1	2	NO	MORE
AN2432	chaperonin (104 aa)	0	0	0	1	3	NO	MORE
AN2435	ATP citrate lyase subunit (486 aa)	2	3	2	3	6	NO	MORE
AN2436	probable ATP-citrate synthase subunit 1 (ATP-citrate (Pro-S-)-lyase 1) (656 aa)	3	2	2	6	5	NO	MORE
AN2440	ribose 5-phosphate isomerase A (274 aa)	0	0	0	0	1	NO	MORE
AN2526	ketol-acid reductoisomerase (401 aa)	1	2	2	5	1	NO	MORE
AN2734	60S acidic ribosomal protein P0 (313 aa)	2	0	4	2	4	NO	MORE
AN2756	cytoskeleton assembly control protein (1023 aa)	1	0	1	0	1	NO	MORE
AN2867	phosphoglucomutase (557 aa)	2	2	3	3	2	NO	MORE
AN2873	saccharopine dehydrogenase (376 aa)	0	0	0	2	2	NO	MORE
AN2875	fructose-bisphosphate aldolase (361 aa)	4	2	2	5	7	NO	MORE
AN2904	26s protease regulatory subunit 6b (423 aa)	0	0	0	1	1	NO	MORE
AN2914	argininosuccinate lyase (469 aa)	1	0	0	1	4	NO	MORE
AN2916	succinate dehydrogenase flavoprotein subunit (648 aa)	0	0	1	1	0	NO	MORE
AN2943	serine/threonine protein kinase (449 aa)	0	0	1	0	0	NO	MORE
AN2968	inorganic pyrophosphatase (288 aa)	4	0	4	5	9	NO	MORE
AN2980	60S ribosomal protein L33-A (110 aa)	2	1	1	1	4	NO	MORE
AN2981	glucose-6-phosphate 1-dehydrogenase (512 aa)	0	1	0	3	1	NO	MORE
AN2998	C1 tetrahydrofolate synthase (940 aa)	0	1	0	0	0	NO	LESS
AN2999	isocitrate dehydrogenase (494 aa)	0	0	1	3	4	NO	MORE
AN3026	coatomer alpha subunit (1206 aa)	0	0	2	1	4	NO	MORE
AN3031	threonine synthase (534 aa)	0	0	1	0	2	NO	MORE
AN3059	2,3-bisphosphoglycerate-independent phosphoglycerate mutase (521 aa)	0	0	3	3	8	NO	MORE
AN3112	UDP-galactopyranose mutase (533 aa)	1	0	2	6	2	NO	MORE
AN3156	eukaryotic translation initiation factor 2 alpha subunit (309 aa)	1	0	0	1	2	NO	MORE
AN3172	40S ribosomal protein S0 (294 aa)	0	0	1	2	0	NO	MORE
AN3223	6-phosphofructokinase alpha subunit (796 aa)	0	0	2	2	1	NO	MORE
AN3413	ribosomal protein S5 (260 aa)	1	0	1	4	2	NO	MORE
AN3416	SNARE domain-containing protein (303 aa)	2	0	1	0	0	NO	LESS
AN3466	dihydrolipoamide succinyltransferase (466 aa)	0	1	1	0	3	NO	MORE
AN3469	histone H2B (141 aa)	0	0	1	1	1	NO	MORE
AN3581	thioredoxin reductase (340 aa)	1	0	1	2	1	NO	MORE
AN3591	methylmalonate-semialdehyde dehydrogenase (569 aa)	0	0	2	2	3	NO	MORE
AN3593	class II Aldolase and Adducin domain-containing protein (241 aa)	0	0	0	0	1	NO	MORE
AN3598	conserved hypothetical protein (109 aa)	0	0	0	1	1	NO	MORE
AN3720	protein transporter sec24 (909 aa)	0	0	1	2	1	NO	MORE
AN3748	ATP phosphoribosyltransferase (301 aa)	0	1	3	0	2	NO	MORE
AN3814	peptidyl-prolyl cis-trans isomerase (173 aa)	1	0	2	2	3	NO	MORE
AN3954	6-phosphogluconate dehydrogenase (476 aa)	9	3	9	9	11	NO	MORE
AN4000	polyadenylate-binding protein (733 aa)	0	1	1	0	1	NO	MORE
AN4015	eukaryotic translation initiation factor eIF-5A (160 aa)	0	1	3	1	1	NO	MORE
AN4060	ribosomal protein S16 (149 aa)	1	0	0	3	2	NO	MORE
AN4081	cysteine dioxygenase (217 aa)	0	0	1	0	1	NO	MORE
AN4087	40S ribosomal protein S3 (265 aa)	1	3	4	4	7	NO	MORE
AN4159	glutamine synthetase (358 aa)	3	1	5	5	5	NO	MORE
AN4163	G-protein comlpex beta subunit CpcB (317 aa)	2	0	2	1	3	NO	MORE
AN4218	elongation factor 1-alpha (469 aa)	6	6	8	13	5	NO	MORE
AN4222	60S ribosomal protein L27-A (136 aa)	0	0	0	3	1	NO	MORE
AN4234	N-acetylglucosamine-phosphate mutase (549 aa)	1	0	0	2	2	NO	MORE
AN4236	26S protease regulatory subunit 6A-B (466 aa)	0	0	0	1	1	NO	MORE
AN4259	PCI domain-containing protein (460 aa)	1	0	0	0	3	NO	MORE
AN4270	actin cytoskeleton-regulatory complex protein pan1 (1485 aa)	0	0	0	0	1	NO	MORE
AN4288	NADH-ubiquinone oxidoreductase (739 aa)	0	0	3	3	4	NO	MORE
AN4300	NADH-ubiquinone oxidoreductase 21.3 kDa subunit (193 aa)	0	0	0	1	2	NO	MORE
AN4376	nadp-specific glutamate dehydrogenase (460 aa)	5	3	5	10	15	NO	MORE
AN4401	asparagine synthetase Asn2 (572 aa)	0	0	0	1	0	NO	MORE
AN4409	ornithine carbamoyltransferase (360 aa)	0	0	0	2	3	NO	MORE
AN4443	cobalamin-independent methionine synthase (775 aa)	3	7	12	7	14	NO	MORE
AN4462	pyruvate carboxylase (1197 aa)	2	3	6	4	3	NO	MORE
AN4470	eukaryotic translation initiation factor 2 gamma subunit (515 aa)	0	0	0	1	0	NO	MORE
AN4494	alkaline serine protease (141 aa)	0	0	0	1	0	NO	MORE
AN4501	conserved hypothetical protein (262 aa)	8	1	8	4	10	NO	MORE
AN4550	aspartyl-tRNA synthetase (556 aa)	0	0	1	2	4	NO	MORE
AN4616	chaperone dnaK (564 aa)	0	0	2	2	2	NO	MORE
AN4742	conserved hypothetical protein (115 aa)	0	0	0	0	2	NO	MORE
AN4793	aspartate-semialdehyde dehydrogenase (364 aa)	0	0	1	2	1	NO	MORE
AN4794	40S ribosomal protein S4 (262 aa)	1	0	1	2	0	NO	MORE
AN4803	40S ribosomal protein S9 (194 aa)	1	0	1	2	1	NO	MORE
AN4871	chitinase (399 aa)	0	0	0	2	1	NO	MORE
AN4908	conserved hypothetical protein (1226 aa)	1	0	4	1	0	NO	MORE
AN4923	hydroxymethylglutaryl-CoA synthase Erg13 (460 aa)	0	0	0	0	1	NO	MORE
AN5014	60S ribosomal protein L22 (125 aa)	1	0	1	2	0	NO	MORE
AN5028	fatty acid oxygenase (1118 aa)	0	2	1	2	5	NO	MORE
AN5121	26S proteasome regulatory particle subunit Rpn8 (350 aa)	0	0	0	0	3	NO	MORE
AN5129	hsp70-like protein (645 aa)	1	3	9	9	13	NO	MORE
AN5134	glutamate synthase (2127 aa)	0	1	4	5	4	NO	MORE
AN5206	isocitrate dehydrogenase LysB (361 aa)	1	0	0	2	2	NO	MORE
AN5210	pyruvate kinase (527 aa)	1	0	2	1	2	NO	MORE
AN5441	ribosomal protein S13p/S18e (156 aa)	0	1	1	1	1	NO	MORE
AN5520	60S ribosomal protein L8 (265 aa)	1	1	4	0	3	NO	MORE
AN5525	aconitase (784 aa)	1	2	7	6	5	NO	MORE
AN5571	2-oxoglutarate dehydrogenase E1 component (1049 aa)	1	0	0	2	3	NO	MORE
AN5577	manganese superoxide dismutase (224 aa)	0	0	3	1	1	NO	MORE
AN5591	aminotransferase (482 aa)	0	0	0	2	0	NO	MORE
AN5597	ubiquinol-cytochrome c reductase complex protein (163 aa)	0	0	2	1	1	NO	MORE
AN5601	saccharopine dehydrogenase (451 aa)	0	0	0	1	0	NO	MORE
AN5602	Aha1 domain family protein (323 aa)	0	0	2	1	2	NO	MORE
AN5626	acetyl-coenzyme A synthetase (671 aa)	0	0	0	4	1	NO	MORE
AN5662	threonyl-tRNA synthetase isoform 2 (723 aa)	0	0	1	0	2	NO	MORE
AN5701	Tyr-inhibited DAHP synthase (363 aa)	1	0	1	0	1	NO	MORE
AN5713	T-complex protein 1 subunit eta (564 aa)	0	0	0	1	2	NO	MORE
AN5719	60S acidic ribosomal protein P1 (110 aa)	1	1	2	1	2	NO	MORE
AN5740	rho GTPase Rho1 (194 aa)	0	0	1	2	0	NO	MORE
AN5746	enolase (439 aa)	1	2	4	10	4	NO	MORE
AN5800	60S ribosomal protein L18 (185 aa)	2	0	1	2	2	NO	MORE
AN5872	proteasome component PUP2 (247 aa)	0	0	0	2	0	NO	MORE
AN5886	3-isopropylmalate dehydratase (773 aa)	0	0	2	0	1	NO	MORE
AN5907	ribose 5-phosphate isomerase (158 aa)	2	3	4	4	3	NO	MORE
AN5960	40S ribosomal protein S14 (150 aa)	1	0	0	4	0	NO	MORE
AN5971	NADH-ubiquinone oxidoreductase 299 kDa subunit (240 aa)	0	0	1	1	0	NO	MORE
AN5975	mannitol-1-phosphate dehydrogenase (387 aa)	3	3	7	7	7	NO	MORE
AN5997	40s ribosomal protein s15 (154 aa)	0	0	2	3	1	NO	MORE
AN5999	carbamoyl-phosphate synthase (1174 aa)	0	0	2	0	4	NO	MORE
AN6010	hsp7-like protein (667 aa)	6	1	3	10	10	NO	MORE
AN6037	glucose-6-phosphate isomerase (554 aa)	2	2	8	5	5	NO	MORE
AN6048	aspartate transaminase (446 aa)	3	1	3	3	6	NO	MORE
AN6083	60S ribosomal protein L10-B (222 aa)	0	1	1	3	1	NO	MORE
AN6089	hsp60-like protein (589 aa)	6	3	10	7	9	NO	MORE
AN6157	orotidine 5'-phosphate decarboxylase (275 aa)	0	0	4	3	2	NO	MORE
AN6164	ubiquitin C-terminal hydrolase (2511 aa)	0	0	0	0	2	NO	MORE
AN6202	60S ribosomal protein L3 (415 aa)	1	0	2	2	2	NO	MORE
AN6231	bifunctional tryptophan synthase TRPB (724 aa)	0	0	0	3	2	NO	MORE
AN6246	cytochrome c (114 aa)	0	0	1	3	1	NO	MORE
AN6257	protein transporter sec31 (1283 aa)	0	1	1	3	2	NO	MORE
AN6330	elongation factor 2 (845 aa)	4	4	9	11	6	NO	MORE
AN6499	malate dehydrogenase (332 aa)	3	0	9	4	9	NO	MORE
AN6500	60S ribosomal protein L28 (158 aa)	0	1	1	1	1	NO	MORE
AN6505	transcriptional repressor TupA/RocA (546 aa)	0	0	0	1	0	NO	MORE
AN6525	NAD-dependent formate dehydrogenase AciA/Fdh (366 aa)	0	0	1	3	3	NO	MORE
AN6542	actin family protein (376 aa)	3	2	5	7	7	NO	MORE
AN6547	proteasome subunit alpha type 1 (260 aa)	0	0	2	1	0	NO	MORE
AN6563	translation elongation factor eEF-1 subunit gamma (412 aa)	3	2	5	7	8	NO	MORE
AN6632	hypothetical protein (69 aa)	1	0	2	0	0	NO	MORE
AN6700	translation elongation factor eEF-3 (1060 aa)	2	3	2	6	5	NO	MORE
AN6708	pyruvate dehydrogenase complex (489 aa)	1	1	2	1	3	NO	MORE
AN6717	malate dehydrogenase (341 aa)	4	3	6	9	9	NO	MORE
AN6726	probable proteasome subunit alpha type 2 (279 aa)	0	1	0	3	0	NO	MORE
AN6838	tubulin beta-2 chain (450 aa)	0	2	0	0	0	NO	LESS
AN6840	hydroxyacylglutathione hydrolase (255 aa)	0	0	1	0	0	NO	MORE
AN7105	eukaryotic translation initiation factor 3 subunit C (861 aa)	0	0	1	0	0	NO	MORE
AN7169	flavohemoprotein (411 aa)	1	1	0	0	1	NO	LESS
AN7193	aldehyde reductase I (335 aa)	3	0	0	0	1	NO	LESS
AN7350	translation initiation factor 4B (496 aa)	0	0	0	0	1	NO	MORE
AN7388	catalase-peroxidase (740 aa)	0	0	0	0	2	NO	MORE
AN7459	hexokinase Kxk (491 aa)	1	0	0	3	1	NO	MORE
AN7479	cytoplasmic asparaginyl-tRNA synthetase (575 aa)	0	1	1	1	1	NO	MORE
AN7540	eukaryotic translation initiation factor 3 (587 aa)	0	0	0	2	1	NO	MORE
AN7567	monothiol glutaredoxin-4 (272 aa)	0	0	0	1	0	NO	MORE
AN7570	tubulin alpha-2 chain (452 aa)	0	1	0	2	1	NO	MORE
AN7594	DUF636 domain-containing protein (137 aa)	0	0	1	1	0	NO	MORE
AN7625	myo-inositol-1-phosphate synthase (383 aa)	1	1	1	1	3	NO	MORE
AN7895	zinc-binding oxidoreductase CipB (332 aa)	6	2	0	0	2	NO	LESS
AN8009	thiamine biosynthesis protein (342 aa)	4	3	6	10	6	NO	MORE
AN8041	glyceraldehyde-3-phosphate dehydrogenase (337 aa)	6	2	7	14	9	NO	MORE
AN8118	cytochrome c oxidase polypeptide VI (158 aa)	1	0	0	0	2	NO	MORE
AN8176	60S ribosomal protein L4 (373 aa)	1	1	4	4	1	NO	MORE
AN8182	septin-8 (385 aa)	1	1	2	3	4	NO	MORE
AN8269	hsp90-like protein (701 aa)	3	3	11	7	6	NO	MORE
AN8273	processing/enhancing protein (460 aa)	0	0	3	3	3	NO	MORE
AN8275	citrate synthase citA-Aspergillus niger (475 aa)	1	0	1	2	2	NO	MORE
AN8277	O-acetylhomoserine (thiol)-lyase (438 aa)	1	0	0	0	3	NO	MORE
AN8605	cyclophilin A (163 aa)	1	1	0	4	5	NO	MORE
AN8689	glucokinase (490 aa)	2	0	0	0	0	NO	LESS
AN8692	putative peroxiredoxin pmp20 (169 aa)	0	2	5	7	4	NO	MORE
AN8707	fumarate hydratase class II protein (536 aa)	1	1	2	1	3	NO	MORE
AN8746	nascent polypeptide-associated complex subunit beta (175 aa)	1	0	0	0	0	NO	LESS
AN8866	D-3-phosphoglycerate dehydrogenase (476 aa)	0	1	1	1	1	NO	MORE
AN8867	seryl-tRNA synthetase (475 aa)	0	0	0	2	4	NO	MORE
AN8870	conserved hypothetical protein (257 aa)	2	1	0	0	1	NO	LESS
AN8979	alcohol dehydrogenase I (351 aa)	2	4	5	5	5	NO	MORE
AN9097	37S ribosomal protein S24 (134 aa)	0	0	0	2	0	NO	MORE
AN9103	rubredoxin-NAD(+) reductase (562 aa)	0	0	0	2	0	NO	MORE
AN9124	heat shock protein (576 aa)	0	1	1	2	1	NO	MORE
AN9403	pyruvate dehydrogenase E1 beta subunit PdbA (376 aa)	2	1	2	2	2	NO	MORE
AN9419	alanyl-tRNA synthetase (962 aa)	1	1	3	0	1	NO	MORE
AN9465	60S ribosomal protein L9-B (193 aa)	1	0	0	4	1	NO	MORE
AN0075	disulfide-isomerase tigA (369 aa)	0	0	2	4	5	YES	MORE
AN0248	disulfide isomerase (469 aa)	0	0	0	1	2	YES	MORE
AN0847	conserved hypothetical protein (997 aa)	0	0	1	1	2	YES	MORE
AN11054	conserved hypothetical protein (997 aa)	0	0	0	0	2	YES	MORE
AN1510	endoplasmic oxidoreductin 1 (605 aa)	0	0	0	0	1	YES	MORE
AN2062	glucose-regulated protein (675 aa)	1	0	6	10	12	YES	MORE
AN3592	calnexin (562 aa)	0	1	3	9	8	YES	MORE
AN4102	beta-glucosidase (854 aa)	0	0	1	3	1	YES	MORE
AN4467	peptidyl-prolyl cis-trans isomerase B (219 aa)	0	0	0	1	3	YES	MORE
AN7436	disulfide-isomerase (514 aa)	1	0	7	5	9	YES	MORE
AN7472	oligosaccharyl transferase subunit (503 aa)	0	0	0	1	2	YES	MORE
AN7657	glycolipid-anchored surface protein 5 (456 aa)	1	2	0	6	3	YES	MORE
AN7742	conserved hypothetical protein (156 aa)	0	1	1	4	0	YES	MORE
AN9339	catalase B (723 aa)	1	4	7	8	6	YES	MORE
