# Supplementary material for: Protein profile in Aspergillus nidulans recombinant strains overproducing heterologous enzymes
Source: Microb Biotechnol. 2018 Jan 8;11(2):346–58. doi: 10.1111/1751-7915.13027 (PMC5812239; doi:10.1111/1751-7915.13027)
Supplement: Supplementary file 4 — Table S3. Total spectra of proteins identified in the Aspergillus nidulans secretomes. [file MBT2-11-346-s004.xlsx]

## Sheet: Legend
	Table S3. Total espectra of proteins identified in the Aspergillus nidulans secretomes. The proteins were classified as more abundant or less abundant according to the total spectra compared to control strains.
	a AN numbers are from AspGD - Aspergillus genome database at http://www.aspergillusgenome.org.
	b Identified proteins were obtained from NCBI, AspGD and CADRE
	c Difference in the proteins abundance was calculated by the total spectra method.
	d Signal P was used to predict signal peptides (http://www.cbs.dtu.dk/services/SignalP/).
	e More or Less relating to control Anid_A773 or Anid_pEXPYR.

## Sheet: A773 X Anid_pEXPYR
		Total spectrac
AN numbera	Identified Proteinsb (38)	A773_R1	A773_R2	A773_R3	Anid_pEXPYR_R1	Anid_pEXPYR_R2	Anid_pEXPYR_R3	Signal Pd	MORE or LESSe
AN9380	Putative chitin deacetylase	19	18	13	8	5	6	YES	LESS
AN8953	α-1,4-glucosidase (AgdB)	316	321	306	252	253	249	YES	LESS
AN8803	Hydrophobin (RodA)	4	2	2	0	0	0	YES	LESS
AN8009	Thiamine biosynthesis protein (Nmt1)	4	4	4	2	0	0	NO	LESS
AN7908	α-arabinofuranosidase activity (AxhA)	3	3	2	1	0	0	YES	LESS
AN5879	Putative ML domain protein	4	4	4	3	1	0	YES	LESS
AN4376	NADP-specific glutamate dehydrogenase (GdhA)	62	60	49	38	40	40	NO	LESS
AN2828	β-glucosidase (BglL)	8	11	10	3	5	1	YES	LESS
AN2526	Putative ketol-acid reductoisomerase	14	10	9	0	0	0	NO	LESS
AN1818	Endo-1,4-β-xylanase (XlnC)	18	16	17	11	10	12	YES	LESS
AN1805	Carbonic anhydrase family protein (CanB)	7	8	7	0	2	9	NO	LESS
AN1543	Putative succinate dehydrogenase	1	2	2	0	0	0	YES	LESS
AN0941	α-glucosidase (AgdE)	37	39	34	22	22	20	YES	LESS
AN0231	Conidiophore-specific phenol oxidase (IvoB)	26	28	21	20	14	17	YES	LESS
AN10351	Aspartyl aminopeptidase	6	5	6	2	0	0	NO	LESS
AN10233	6-phosphogluconate dehydrogenase	13	12	11	3	6	6	NO	LESS
AN9470	Urate oxidase (UaZ)	1	2	1	4	3	7	NO	MORE
AN8692	Thioredoxin-dependent peroxidase (PrxA)	13	7	8	18	14	14	NO	MORE
AN8333	Cell wall protein (PhiA)	10	12	13	18	19	17	YES	MORE
AN8265	Hypothetical protein	0	0	0	4	4	4	YES	MORE
AN7998	GMC oxidoreductase (XptC)	1	0	0	10	9	9	YES	MORE
AN7912	Tyrosinase (OrsC)	7	10	7	19	24	20	YES	MORE
AN7657	1,3-β-glucanosyltransferase (GelA)	26	28	26	41	37	35	YES	MORE
AN6697	SUN domain protein (SunA)	0	0	0	2	3	2	YES	MORE
AN6535	Hypothetical protein	2	6	5	12	13	14	YES	MORE
AN6470	Putative N,O-diacetyl muramidase	1	0	0	3	4	2	YES	MORE
AN6438	Putative dipeptidyl aminopeptidase	2	3	3	10	6	8	YES	MORE
AN5937	Putative spherulin	0	0	1	5	2	5	YES	MORE
AN5558	Alkaline serine protease (PrtA)	22	20	20	44	44	33	YES	MORE
AN4390	Putative GPI-anchored cell wall organization protein Ecm33 (EcmA)	8	10	13	24	25	26	YES	MORE
AN3351	Hypothetical protein	6	6	10	13	11	12	YES	MORE
AN3218	Spore-associated protein A	2	1	4	5	6	5	YES	MORE
AN2954	Putative extracellular serine-rich protein	14	14	14	33	30	28	YES	MORE
AN2648	Isoamyl alcohol oxidase	2	3	2	3	7	6	YES	MORE
AN1142	Berberine-like	0	0	1	8	10	10	YES	MORE
AN10444	γ-glutamyl transpeptidase (GgtA)	7	6	8	15	16	16	NO	MORE
AN0787	Putative class I α-mannosidase 1B (Mns1)	5	10	11	16	22	19	YES	MORE
AN0484	Glycerophosphoryl diester phosphodiesterase family protein	4	4	5	12	11	12	YES	MORE

## Sheet: Anid_pEXPYR X Anid_AbfA
		Total spectrac
AN numbera	Identified Proteinsb (124)	Anid_pEXPYR_R1	Anid_pEXPYR_R2	Anid_pEXPYR_R3	Anid_AbfA_R1	Anid_AbfA_R2	Anid_AbfA_R3	Signal Pd	MORE or LESSe
AN10320	Hypothetical protein	2	3	2	0	0	0	NO	LESS
AN10444	γ-glutamyl transpeptidase (GgtA)	15	16	16	3	5	4	NO	LESS
AN8692	Thioredoxin-dependent peroxidase (PrxA)	18	14	14	7	9	7	NO	LESS
AN9080	L-PSP endoribonuclease family protein	5	7	4	2	2	2	NO	LESS
AN10233	6-phosphogluconate dehydrogenase	3	6	6	0	0	0	NO	LESS
AN0231	Conidiophore-specific phenol oxidase (IvoB)	20	14	17	6	4	4	YES	LESS
AN0484	Glycerophosphoryl diester phosphodiesterase family protein	12	11	12	0	1	1	YES	LESS
AN0493	Hypothetical protein	2	3	1	0	0	0	YES	LESS
AN0779	Exo-β-1,3-glucanase	2	2	3	1	0	0	YES	LESS
AN10299	Aromatic-L-amino-acid decarboxylase	17	11	16	8	7	8	YES	LESS
AN1142	Berberine-like	8	10	10	0	0	0	YES	LESS
AN1338	GPI anchored serine-threonine rich protein	10	9	10	3	4	4	YES	LESS
AN1818	Endo-1,4-β-xylanase (XlnC)	11	10	12	0	0	0	YES	LESS
AN2017	α-glucosidase (AgdA)	29	29	30	8	10	8	YES	LESS
AN2493	Extracellular phytase	7	10	7	3	4	4	YES	LESS
AN2572	Dipeptidyl peptidase	11	15	16	1	1	1	YES	LESS
AN2648	Isoamyl alcohol oxidase	3	7	6	2	1	2	YES	LESS
AN3351	Hypothetical protein	13	11	12	0	0	0	YES	LESS
AN3390	Putative pectinesterase (PmeA)	7	6	6	2	2	2	YES	LESS
AN4390	Putative GPI-anchored cell wall organization protein Ecm33 (EcmA)	24	25	26	9	8	7	YES	LESS
AN4809	Glutaminase A (GtaA)	3	4	4	0	0	0	YES	LESS
AN5267	Feruloyl esterase C (FaeC)	4	3	3	0	0	0	YES	LESS
AN5311	Tyrosinase	11	10	15	3	3	3	YES	LESS
AN5463	Starch binding domain protein	14	12	11	0	0	0	YES	LESS
AN5558	Alkaline serine protease (PrtA)	44	44	33	12	13	14	YES	LESS
AN5762	CFEM domain protein	3	4	3	0	0	0	YES	LESS
AN5937	Putative spherulin	5	2	5	0	0	0	YES	LESS
AN5942	Hypothetical protein	37	30	29	12	13	16	YES	LESS
AN6273	Allergen Asp f 15	2	2	1	0	0	0	YES	LESS
AN6438	Putative dipeptidyl aminopeptidase	10	6	8	1	2	1	YES	LESS
AN7087	Hypothetical protein	7	6	11	0	0	0	YES	LESS
AN7646	Pectate lyase (PlyA)	5	4	7	0	0	0	YES	LESS
AN7735	Extracellular cellulase CelA	2	3	2	0	0	0	YES	LESS
AN7912	Tyrosinase (OrsC)	19	24	20	4	3	5	YES	LESS
AN7950	Glucan endo-1,3-β-D-glucosidase (EglC)	62	61	64	15	13	15	YES	LESS
AN7998	GMC oxidoreductase (XptC)	10	9	9	0	0	0	YES	LESS
AN8007	Arabinan endo-1,5-α-L-arabinosidase (AbnC)	17	14	13	4	3	4	YES	LESS
AN8043	Hypothetical protein	7	6	5	0	0	0	YES	LESS
AN8333	Cell wall protein (PhiA)	18	19	17	5	3	5	YES	LESS
AN8453	Pectate lyase (PlyH)	4	3	3	0	0	0	YES	LESS
AN8953	α-1,4-glucosidase (AgdB)	252	253	249	142	130	131	YES	LESS
AN9339	Catalase (CatB)	82	94	91	30	29	28	YES	LESS
AN9380	Putative chitin deacetylase	8	5	6	0	0	0	YES	LESS
AN0395	Inorganic pyrophosphatase	1	5	5	2	0	0	YES	LESS
AN2828	β-glucosidase (BglL)	3	5	1	0	0	0	YES	LESS
AN2954	Putative extracellular serine-rich protein	33	30	28	14	17	19	YES	LESS
AN7269	Hypothetical protein	14	15	17	8	9	10	YES	LESS
AN8445	Leucine aminopeptidase	18	20	22	12	13	10	YES	LESS
AN0170	Thioredoxin (TrxA)	4	3	4	0	0	1	NO	LESS
AN4871	Endochitinase (ChiB)	6	4	4	2	1	0	NO	LESS
AN5130	Coproporphyrinogen III oxidase	13	16	14	2	3	3	NO	LESS
AN5719	60S acidic ribosomal protein P1	3	3	3	0	0	0	NO	LESS
AN5793	Proteasome component C1	3	3	3	0	0	0	NO	LESS
AN8664	Dienelactone hydrolase family protein	5	4	5	0	0	1	NO	LESS
AN0224	Membrane dipeptidase	0	0	0	2	2	2	NO	MORE
AN2018	α-amylase (AmyA)	0	0	0	4	3	5	NO	MORE
AN3402	α-amylase (AmyB)	0	0	0	3	2	6	NO	MORE
AN6048	Aspartate aminotransferase	0	0	0	5	6	8	NO	MORE
AN6525	Formate dehydrogenase	0	0	0	15	14	19	NO	MORE
AN6717	Malate dehydrogenase (MdhA)	0	0	0	4	3	6	NO	MORE
AN8009	Thiamine biosynthesis protein (Nmt1)	2	0	0	24	21	21	NO	MORE
Afu2g15160	α-L-arabinofuranosidase A	0	0	0	50	50	47	YES	MORE
AN0558	1,3-β-glucanosyltransferase (GelB)	0	0	0	2	2	2	YES	MORE
AN0933	Extracellular cell wall glucanase Crf1/allergen Asp F9 (CrhC)	0	0	0	8	5	7	YES	MORE
AN1131	Cytosolic Cu/Zn superoxide dismutase	0	0	0	5	6	4	YES	MORE
AN2237	Serine carboxypeptidase	0	0	0	6	6	9	YES	MORE
AN2366	Serine protease	9	8	7	15	19	21	YES	MORE
AN2387	FAD binding domain protein	5	4	7	20	19	17	YES	MORE
AN2903	Aspartic protease (PepE)	0	0	0	3	2	2	YES	MORE
AN3229	Choline dehydrogenase (PkfF)	5	4	6	11	9	11	YES	MORE
AN3804	Allergen Asp f 4	0	0	0	19	23	20	YES	MORE
AN3925	Hypothetical protein	0	0	0	7	8	7	YES	MORE
AN4379	Allergen Asp F7	0	0	0	15	13	13	YES	MORE
AN4381	GPI anchored cell wall protein	0	0	0	4	4	5	YES	MORE
AN4515	Cell wall glucanase (CrhB)	0	0	0	2	3	2	YES	MORE
AN4575	Hypothetical protein	4	4	6	15	17	21	YES	MORE
AN5353	Hypothetical protein	0	0	0	7	7	6	YES	MORE
AN6473	Hypothetical protein	1	0	2	3	4	5	YES	MORE
AN6620	Endo-1,3(4)-β-glucanase	0	0	0	6	7	10	YES	MORE
AN6697	SUN domain protein (SunA)	2	3	2	20	23	15	YES	MORE
AN7041	Mucin family signaling protein (MsbA)	0	0	0	5	5	5	YES	MORE
AN7159	Tripeptidyl-peptidase	0	0	0	15	16	17	YES	MORE
AN7214	FAD dependent oxidoreductase	0	0	0	7	10	8	YES	MORE
AN7402	Glucan 1,4-α-glucosidase (GlaB)	0	0	0	10	8	8	YES	MORE
AN7690	Hypothetical protein	0	0	0	2	3	2	YES	MORE
AN8167	Hypothetical protein	0	0	0	6	3	3	YES	MORE
AN0240	Transaldolase (PppA)	0	0	0	3	1	3	NO	MORE
AN8500	Lipase	0	0	0	9	4	8	YES	MORE
AN0687	Spermidine synthase (SpdA)	0	0	0	2	2	2	NO	MORE
AN10227	Regulatory protein	0	0	0	1	2	3	NO	MORE
AN1152	Hypothetical protein	0	0	0	4	4	2	NO	MORE
AN1162	Elongation factor 1-β	0	0	0	7	7	8	NO	MORE
AN1263	Adenosylhomocysteinase	0	0	0	4	5	3	NO	MORE
AN1342	Aminotransferase	0	0	0	2	0	5	NO	MORE
AN1551	Cell wall glucanase (BtgE)	0	0	0	5	1	3	NO	MORE
AN1638	Aminopeptidase 2	0	0	0	13	13	14	NO	MORE
AN1993	Aspartate aminotransferase	8	7	8	14	15	19	NO	MORE
AN2272	Adenosine kinase	0	0	0	4	2	1	NO	MORE
AN8544	Cell wall cysteine-rich protein	1	0	0	5	3	4	YES	MORE
AN2875	Fructose-bisphosphate aldolase (FbaA)	0	1	0	17	22	19	NO	MORE
AN9001	Hypothetical protein	0	0	0	12	12	14	YES	MORE
AN2981	Glucose-6-phosphate 1-dehydrogenase (GsdA)	0	0	0	5	5	3	NO	MORE
AN3031	Threonine synthase	0	0	0	4	2	2	NO	MORE
AN3059	Phosphoglycerate mutase (PgmA)	0	0	0	14	13	16	NO	MORE
AN3598	Peptidyl-prolyl cis-trans isomerase (FprA)	0	0	0	3	1	1	NO	MORE
AN3954	6-phosphogluconate dehydrogenase	0	0	0	8	5	4	NO	MORE
AN4163	Guanine nucleotide-binding protein (CpcB)	6	9	5	19	20	21	NO	MORE
AN4443	Cobalamin-independent methionine synthase (MetH)	25	27	20	48	48	46	NO	MORE
AN5210	Pyruvate kinase (PkiA)	0	0	0	4	3	6	NO	MORE
AN5525	Aconitate hydratase	0	0	0	30	26	25	NO	MORE
AN5602	Co-chaperone	0	0	0	3	3	1	NO	MORE
AN5746	Enolase/allergen Asp F 22 (AcuN)	0	1	0	30	31	24	NO	MORE
AN9340	Acid trehalase (TreA)	0	0	0	16	15	11	YES	MORE
AN0941	α-glucosidase (AgdE)	22	22	20	26	26	32	YES	MORE
AN6037	Phosphoglucose isomerase SwoM/PgiA	0	0	0	26	24	21	NO	MORE
AN6337	Hypothetical protein	0	0	0	1	3	1	NO	MORE
AN6563	Elongation factor 1 gamma conserved domain protein	0	0	0	3	1	2	NO	MORE
AN7193	Aldehyde reductase	0	0	0	7	6	7	NO	MORE
AN5749	Peptidase	0	0	0	1	3	1	YES	MORE
AN7730	Exocyst complex component Sec8	0	0	0	1	3	1	NO	MORE
AN8269	Heat shock protein 90 (Hsp90)	0	0	0	2	2	3	NO	MORE
AN8277	Homocysteine synthase (CysD)	0	0	0	12	9	8	NO	MORE
AN5944	Carboxylesterase	0	0	0	1	2	4	YES	MORE
AN8605	Peptidylprolyl isomerase (Cyp1)	0	0	0	12	17	15	NO	MORE

## Sheet: Anid_pEXPYR X Anid_Cbhl
		Total spectrac
AN numbera	Identified Proteinsb (120)	Anid_pEXPYR_R1	Anid_pEXPYR_R2	Anid_pEXPYR_R3	Anid_Cbhl_R1	Anid_Cbhl_R2	Anid_Cbhl_R3	Signal Pd	MORE or LESSe
AN10320	Hypothetical protein	2	3	2	0	0	0	NO	LESS
AN8692	Thioredoxin-dependent peroxidase (PrxA)	18	14	14	3	2	3	NO	LESS
AN9080	L-PSP endoribonuclease family protein	5	7	4	0	0	0	NO	LESS
AN0484	Glycerophosphoryl diester phosphodiesterase family protein	12	11	12	1	0	0	YES	LESS
AN0493	Hypothetical protein	2	3	1	0	0	0	YES	LESS
AN0779	Exo-β-1,3-glucanase	2	2	3	0	0	0	YES	LESS
AN0941	α-glucosidase (AgdE)	22	22	20	2	4	7	YES	LESS
AN10299	Aromatic-L-amino-acid decarboxylase	17	11	16	1	1	0	YES	LESS
AN10323	Oxidoreductase, 2OG-Fe(II) oxygenase family	4	3	3	0	0	0	YES	LESS
AN1142	Berberine-like	8	10	10	4	4	4	YES	LESS
AN1338	GPI anchored serine-threonine rich protein	10	9	10	5	5	3	YES	LESS
AN1818	Endo-1,4-β-xylanase (XlnC)	11	10	12	0	0	0	YES	LESS
AN2493	Extracellular phytase	7	10	7	0	0	0	YES	LESS
AN2572	Dipeptidyl peptidase	11	15	16	0	0	0	YES	LESS
AN2928	Cell wall protein	2	2	2	0	0	0	YES	LESS
AN2954	Putative extracellular serine-rich protein	33	30	28	10	12	10	YES	LESS
AN3218	Spore-associated protein A	5	6	5	1	1	0	YES	LESS
AN3351	Hypothetical protein	13	11	12	7	5	5	YES	LESS
AN3390	Putative pectinesterase (PmeA)	7	6	6	0	1	1	YES	LESS
AN4102	β-glucosidase (BglA)	11	10	8	3	5	5	YES	LESS
AN4390	Putative GPI-anchored cell wall organization protein Ecm33 (EcmA)	24	25	26	6	8	8	YES	LESS
AN4809	Glutaminase A (GtaA)	3	4	4	0	0	0	YES	LESS
AN5267	Feruloyl esterase C (FaeC)	4	3	3	0	0	0	YES	LESS
AN5311	Tyrosinase	11	10	15	6	7	4	YES	LESS
AN5463	Starch binding domain protein	14	12	11	0	0	0	YES	LESS
AN5558	Alkaline serine protease (PrtA)	44	44	33	7	7	9	YES	LESS
AN5762	CFEM domain protein	3	4	3	2	0	0	YES	LESS
AN5937	Putative spherulin	5	2	5	0	0	0	YES	LESS
AN5942	Hypothetical protein	37	30	29	8	7	11	YES	LESS
AN6273	Allergen Asp f 15	2	2	1	0	0	0	YES	LESS
AN6438	Putative dipeptidyl aminopeptidase	10	6	8	0	0	0	YES	LESS
AN7087	Hypothetical protein	7	6	11	0	0	0	YES	LESS
AN7646	Pectate lyase (PlyA)	5	4	7	0	0	0	YES	LESS
AN7735	Extracellular cellulase CelA	2	3	2	0	0	0	YES	LESS
AN7912	Tyrosinase (OrsC)	19	24	20	10	11	11	YES	LESS
AN7950	Glucan endo-1,3-β-D-glucosidase (EglC)	62	61	64	9	11	16	YES	LESS
AN7962	Metalloproteinase (PepJ)	7	6	4	0	0	0	YES	LESS
AN7998	GMC oxidoreductase (XptC)	10	9	9	0	0	0	YES	LESS
AN8007	Arabinan endo-1,5-α-L-arabinosidase (AbnC)	17	14	13	5	5	5	YES	LESS
AN8218	Putative thioredoxin reductase (TrxB)	31	33	29	20	16	16	YES	LESS
AN8265	Hypothetical protein	4	4	4	1	1	1	YES	LESS
AN8333	Cell wall protein (PhiA)	18	19	17	7	7	7	YES	LESS
AN8445	Leucine aminopeptidase	18	20	22	10	10	10	YES	LESS
AN8453	Pectate lyase (PlyH)	4	3	3	0	0	0	YES	LESS
AN8953	α-1,4-glucosidase (AgdB)	252	253	249	64	62	65	YES	LESS
AN9339	Catalase (CatB)	82	94	91	2	0	1	YES	LESS
AN9380	Putative chitin deacetylase	8	5	6	0	0	0	YES	LESS
AN0170	Thioredoxin (TrxA)	4	3	4	0	0	0	NO	LESS
AN0231	Conidiophore-specific phenol oxidase (IvoB)	20	14	17	11	10	10	YES	LESS
AN0395	Inorganic pyrophosphatase	1	5	5	0	0	0	YES	LESS
AN10233	6-phosphogluconate dehydrogenase	3	6	6	0	0	0	NO	LESS
AN10444	γ-glutamyl transpeptidase (GgtA)	15	16	16	9	7	14	NO	LESS
AN11897	Ribonuclease T2	3	2	1	0	0	0	NO	LESS
AN2017	α-glucosidase (AgdA)	29	29	30	19	17	20	YES	LESS
AN2648	Isoamyl alcohol oxidase	3	7	6	2	2	3	YES	LESS
AN2828	β-glucosidase (BglL)	3	5	1	0	0	0	YES	LESS
AN3712	Dienelactone hydrolase family protein	2	3	1	0	0	0	NO	LESS
AN4871	Endochitinase (ChiB)	6	4	4	0	0	0	NO	LESS
AN5130	Coproporphyrinogen III oxidase	13	16	14	1	2	3	NO	LESS
AN5719	60S acidic ribosomal protein P1	3	3	3	0	0	0	NO	LESS
AN5793	Proteasome component C1	3	3	3	0	0	0	NO	LESS
AN7269	Hypothetical protein	14	15	17	7	10	13	YES	LESS
AN8664	Dienelactone hydrolase family protein	5	4	5	0	0	0	NO	LESS
AN8910	Polyketide synthase	9	11	11	6	6	7	NO	LESS
AN9470	Urate oxidase (UaZ)	4	3	7	0	0	0	NO	LESS
AN0224	Membrane dipeptidase	0	0	0	2	2	2	NO	MORE
AN0443	Alcohol dehydrogenase	2	2	2	7	5	6	NO	MORE
AN6048	Aspartate aminotransferase	0	0	0	1	2	3	NO	MORE
AN6525	Formate dehydrogenase (AciA)	0	0	0	9	7	6	NO	MORE
AN7914	Alcohol dehydrogenase	0	0	0	4	3	3	NO	MORE
Afu6g11610	1,4-β-D-glucan-cellobiohydrolyase	0	0	0	428	408	408	YES	MORE
AN0558	1,3-β-glucanosyltransferase (GelB)	0	0	0	4	3	3	YES	MORE
AN10936	Pseudouridine synthase	0	0	0	4	5	2	YES	MORE
AN11034	AMP-binding enzyme	2	1	1	8	5	7	YES	MORE
AN11113	Rad21/Rec8 N terminal domain protein	0	0	0	5	4	6	YES	MORE
AN1131	Cytosolic Cu/Zn superoxide dismutase	0	0	0	6	4	8	YES	MORE
AN2018	α-amylase (AmyA)	0	0	0	6	3	6	YES	MORE
AN2237	Serine carboxypeptidase	0	0	0	9	10	7	YES	MORE
AN2366	Serine protease	9	8	7	27	20	13	YES	MORE
AN2387	FAD binding domain protein	5	4	7	14	19	17	YES	MORE
AN2903	Aspartic protease (PepE)	0	0	0	3	3	3	YES	MORE
AN3804	Allergen Asp f 4	0	0	0	15	15	16	YES	MORE
AN4379	Allergen Asp F7	0	0	0	15	15	13	YES	MORE
AN4381	GPI anchored cell wall protein	0	0	0	2	1	2	YES	MORE
AN4467	Peptidyl-prolyl cis-trans isomerase B (CypB)	0	0	0	3	1	3	YES	MORE
AN4575	Hypothetical protein	4	4	6	24	21	25	YES	MORE
AN5353	Hypothetical protein	0	0	0	8	9	5	YES	MORE
AN5944	Carboxylesterase	0	0	0	2	1	2	YES	MORE
AN6535	Hypothetical protein	12	13	14	33	32	41	YES	MORE
AN6620	Endo-1,3(4)-β-glucanase	0	0	0	5	6	6	YES	MORE
AN6697	SUN domain protein (SunA)	2	3	2	13	19	15	YES	MORE
AN6819	Xylanase	0	0	0	5	3	4	YES	MORE
AN7041	Mucin family signaling protein (MsbA)	0	0	0	2	2	2	YES	MORE
AN7159	Tripeptidyl-peptidase	0	0	0	4	5	11	YES	MORE
AN7214	FAD dependent oxidoreductase	0	0	0	4	4	5	YES	MORE
AN7402	Glucan 1,4-α-glucosidase (GlaB)	0	0	0	6	5	6	YES	MORE
AN8046	Extracellular lipase	2	2	2	7	4	5	YES	MORE
AN8500	Lipase	0	0	0	7	7	6	YES	MORE
AN8803	Hydrophobin (RodA)	0	0	0	1	3	4	YES	MORE
AN9001	Hypothetical protein	0	0	0	13	12	13	YES	MORE
AN9340	Acid trehalase (TreA)	0	0	0	19	17	20	YES	MORE
AN0933	Extracellular cell wall glucanase Crf1/allergen Asp F9 (CrhC)	0	0	0	8	2	0	YES	MORE
AN11233	Glycosyl hydrolase	0	0	0	2	3	4	NO	MORE
AN1152	Hypothetical protein	0	0	0	2	5	4	NO	MORE
AN1162	Elongation factor 1-β	0	0	0	6	5	8	NO	MORE
AN11981	Hypothetical protein	0	0	0	3	1	3	YES	MORE
AN12465	Hypothetical protein	0	0	0	3	5	6	NO	MORE
AN1638	Aminopeptidase 2	0	0	0	13	22	23	NO	MORE
AN2875	Fructose-bisphosphate aldolase (FbaA)	0	1	0	15	16	16	NO	MORE
AN3031	Threonine synthase	0	0	0	2	3	2	NO	MORE
AN3059	Phosphoglycerate mutase (PgmA)	0	0	0	28	20	23	NO	MORE
AN3112	UDP-galactopyranose mutase (UgmA)	0	0	0	15	15	14	NO	MORE
AN5525	Aconitate hydratase	0	0	0	16	22	21	NO	MORE
AN5746	Enolase/allergen Asp F 22 (AcuN)	0	1	0	14	15	10	NO	MORE
AN5749	Peptidase	0	0	0	0	2	3	YES	MORE
AN6037	Phosphoglucose isomerase SwoM/PgiA	0	0	0	24	22	17	NO	MORE
AN7181	Hypothetical protein	19	18	20	27	28	27	YES	MORE
AN8275	Citrate synthase (CitA)	0	0	0	2	2	3	NO	MORE
AN8277	Homocysteine synthase (CysD)	0	0	0	7	9	5	NO	MORE
AN8605	Peptidylprolyl isomerase (Cyp1)	0	0	0	2	2	7	NO	MORE
